# Supplementary material for: Development and implementation of a core genome multilocus sequence typing scheme for Yersinia enterocolitica: a tool for surveillance and outbreak detection
Source: J Clin Microbiol. 2024 Jul 11;62(8):e00040-24. doi: 10.1128/jcm.00040-24 (PMC11325262; doi:10.1128/jcm.00040-24)
Supplement: Table S1 — Metadata of genomes used in the study. [file jcm.00040-24-s0002.csv]

Sample_ID	Species	Biotype	Date	Country	Source	ST	Serotype	SRA	Year	cluster_id	Vehicle	SLC_1	SLC_2	SLC_3	SLC_4	SLC_5
NIPH-YERS-00002	Yersinia enterocolitica	2/3-9b	17/01/2006	Norway	Human	12	O:9	ERS16769895	2006	NA	NA	1	1	1	1	1
NIPH-YERS-00005	Yersinia enterocolitica	2/3-9b	16/02/2006	Norway	Human	12	O:9	ERS16769896	2006	NA	NA	292	280	268	259	252
NIPH-YERS-00006	Yersinia enterocolitica	4	02/08/2007	Norway	Human	18	O:3	ERS16769897	2007	NA	NA	295	282	270	264	257
NIPH-YERS-00007	Yersinia enterocolitica	1B	20/04/2009	Norway	Human	176	O:8	ERS16769898	2009	NA	NA	103	101	98	98	97
NIPH-YERS-00008	Yersinia enterocolitica	2/3-9b	07/03/2011	Norway	Human	12	O:9	ERS16769899	2011	Y_enterocolitica_Cluster_2011-01	Suspected bagged leafy greens (Radicchio)	104	102	99	99	98
NIPH-YERS-00009	Yersinia enterocolitica	2/3-9b	18/03/2011	Norway	Human	12	O:9	ERS16769900	2011	Y_enterocolitica_Cluster_2011-01	Suspected bagged leafy greens (Radicchio)	155	102	99	99	98
NIPH-YERS-00010	Yersinia enterocolitica	2/3-9b	21/03/2011	Norway	Human	12	O:9	ERS16769901	2011	Y_enterocolitica_Cluster_2011-01	Suspected bagged leafy greens (Radicchio)	104	102	99	99	98
NIPH-YERS-00011	Yersinia enterocolitica	2/3-9b	17/04/2011	Norway	Human	12	O:9	ERS16769902	2011	Y_enterocolitica_Cluster_2011-01	Suspected bagged leafy greens (Radicchio)	296	102	99	99	98
NIPH-YERS-00012	Yersinia frederiksenii	NA	24/06/2011	Norway	Human	60	O:3	ERS16769903	2011	NA	NA	NA	NA	NA	NA	NA
NIPH-YERS-00013	Yersinia enterocolitica	2/3-9b	18/07/2011	Norway	Human	12	O:9	ERS16769904	2011	Y_enterocolitica_Cluster_2014-01	Susoected bagged leafy greens	156	152	5	5	5
NIPH-YERS-00014	Yersinia enterocolitica	2/3-9b	14/10/2011	Norway	Human	12	O:9	ERS16769905	2011	Y_enterocolitica_Cluster_2011-01	Suspected bagged leafy greens (Radicchio)	297	102	99	99	98
NIPH-YERS-00015	Yersinia enterocolitica	4	15/11/2011	Norway	Human	18	O:3	ERS16769906	2011	NA	NA	157	153	147	147	146
NIPH-YERS-00017	Yersinia kristensenii	NA	12/07/2012	Norway	Human	NA		ERS16769908	2012	NA	NA	NA	NA	NA	NA	NA
NIPH-YERS-00018	Yersinia massiliensis	NA	01/08/2012	Norway	Human	49		ERS16769909	2012	NA	NA	NA	NA	NA	NA	NA
NIPH-YERS-00019	Yersinia frederiksenii	NA	03/09/2012	Norway	Human	60	O:3	ERS16769910	2012	NA	NA	NA	NA	NA	NA	NA
NIPH-YERS-00020	Yersinia enterocolitica	1Aa	11/10/2012	Norway	Human	2	O:8	ERS16769912	2012	NA	NA	105	103	100	100	99
NIPH-YERS-00021	Yersinia enterocolitica	1Aa	22/10/2012	Norway	Human	166	O:5	ERS16769913	2012	NA	NA	2	2	2	2	2
NIPH-YERS-00022	Yersinia enterocolitica	1Aa	31/10/2012	Norway	Human	313		ERS16769914	2012	NA	NA	300	285	273	266	259
NIPH-YERS-00023	Yersinia rohdei	NA	11/12/2012	Norway	Human	314		ERS16769915	2012	NA	NA	NA	NA	NA	NA	NA
NIPH-YERS-00024	Yersinia frederiksenii	NA	19/12/2012	Norway	Human	NA	O:5	ERS16769916	2012	NA	NA	NA	NA	NA	NA	NA
NIPH-YERS-00025	Yersinia bercovieri	NA	25/02/2013	Norway	Human	NA	O:8	ERS16769917	2013	NA	NA	NA	NA	NA	NA	NA
NIPH-YERS-00026	Yersinia enterocolitica	2/3-9b	25/02/2013	Norway	Human	12	O:9	ERS16769918	2013	NA	NA	3	3	3	3	3
NIPH-YERS-00027	Yersinia enterocolitica	1Aa	10/04/2013	Norway	Human	125		ERS16769919	2013	NA	NA	302	287	275	268	261
NIPH-YERS-00028	Yersinia enterocolitica	2/3-5a	15/04/2013	Norway	Human	14	O:5,27	ERS16769920	2013	NA	NA	4	4	4	4	4
NIPH-YERS-00029	Yersinia enterocolitica	2/3-5a	02/05/2013	Norway	Human	14	O:5,27	ERS16769921	2013	NA	NA	159	4	4	4	4
NIPH-YERS-00030	Yersinia enterocolitica	1B	06/05/2013	Norway	Human	176	O:8	ERS16769922	2013	NA	NA	106	104	101	101	100
NIPH-YERS-00031	Yersinia intermedia	NA	05/06/2013	Norway	Human	316		ERS16769923	2013	NA	NA	NA	NA	NA	NA	NA
NIPH-YERS-00032	Yersinia frederiksenii	NA	29/11/2013	Norway	Human	302		ERS16769924	2013	NA	NA	NA	NA	NA	NA	NA
NIPH-YERS-00033	Yersinia enterocolitica	2/3-9b	18/12/2013	Norway	Human	12	O:9	ERS16769925	2013	Y_enterocolitica_Cluster_2014-01	Susoected bagged leafy greens	5	5	5	5	5
NIPH-YERS-00034	Yersinia intermedia	NA	06/02/2014	Norway	Human	NA		ERS16769926	2014	NA	NA	NA	NA	NA	NA	NA
NIPH-YERS-00035	Yersinia enterocolitica	2/3-9b	18/02/2014	Norway	Human	12	O:9	ERS16769927	2014	NA	NA	160	155	149	149	148
NIPH-YERS-00038	Yersinia enterocolitica	2/3-9b	27/02/2014	Norway	Human	12	O:9	ERS16769928	2014	Y_enterocolitica_Cluster_2014-01	Susoected bagged leafy greens	5	5	5	5	5
NIPH-YERS-00039	Yersinia rohdei	NA	15/04/2014	Norway	Human	314		ERS16769929	2014	NA	NA	NA	NA	NA	NA	NA
NIPH-YERS-00040	Yersinia enterocolitica	2/3-9b	23/04/2014	Norway	Human	12	O:9	ERS16769930	2014	NA	NA	6	6	6	6	6
NIPH-YERS-00041	Yersinia enterocolitica	2/3-9b	26/04/2014	Norway	Human	12	O:9	ERS16769931	2014	NA	NA	6	6	6	6	6
NIPH-YERS-00042	Yersinia frederiksenii	NA	29/04/2014	Norway	Human	NA		ERS16769932	2014	NA	NA	NA	NA	NA	NA	NA
NIPH-YERS-00043	Yersinia mollaretii	NA	16/05/2014	Norway	Human	185		ERS16769933	2014	NA	NA	NA	NA	NA	NA	NA
NIPH-YERS-00044	Yersinia enterocolitica	2/3-9b	09/06/2014	Norway	Human	12	O:9	ERS16769935	2014	NA	NA	6	6	6	6	6
NIPH-YERS-00045	Yersinia enterocolitica	1Aa	30/09/2014	Norway	Human	312		ERS16769936	2014	NA	NA	303	288	276	269	262
NIPH-YERS-00046	Yersinia enterocolitica	4	06/01/2015	Norway	Human	276	O:3	ERS16769937	2015	NA	NA	161	156	150	150	149
NIPH-YERS-00047	Yersinia aleksiciae	NA	26/01/2015	Norway	Human	NA		ERS16769938	2015	NA	NA	NA	NA	NA	NA	NA
NIPH-YERS-00048	Yersinia aleksiciae	NA	25/02/2015	Norway	Human	NA		ERS16769939	2015	NA	NA	NA	NA	NA	NA	NA
NIPH-YERS-00049	Yersinia frederiksenii	NA	01/04/2015	Norway	Human	275		ERS16769940	2015	NA	NA	NA	NA	NA	NA	NA
NIPH-YERS-00050	Yersinia enterocolitica	1Aa	12/05/2015	Norway	Human	NA		ERS16769941	2015	NA	NA	304	289	277	270	263
NIPH-YERS-00052	Yersinia enterocolitica	2/3-9b	11/06/2015	Norway	Human	12	O:9	ERS16769943	2015	NA	NA	162	157	151	151	150
NIPH-YERS-00053	Yersinia enterocolitica	NA	27/07/2015	Norway	Human	12	O:9	ERS16769944	2015	NA	NA	NA	NA	NA	NA	NA
NIPH-YERS-00054	Yersinia enterocolitica	2/3-9b	08/11/2015	Norway	Human	12	O:9	ERS16769945	2015	NA	NA	7	7	7	7	7
NIPH-YERS-00055	Yersinia enterocolitica	2/3-9b	10/11/2015	Norway	Human	12	O:9	ERS16769946	2015	NA	NA	6	6	6	6	6
NIPH-YERS-00056	Yersinia enterocolitica	4	25/11/2015	Norway	Human	18	O:3	ERS16769947	2015	NA	NA	163	158	152	152	151
NIPH-YERS-00057	Yersinia enterocolitica	4	14/12/2015	Norway	Human	18	O:3	ERS16769948	2015	NA	NA	163	158	152	152	151
NIPH-YERS-00058	Yersinia enterocolitica	1Aa	18/02/2016	Norway	Human	157		ERS16769949	2016	NA	NA	NA	NA	NA	NA	NA
NIPH-YERS-00059	Yersinia enterocolitica	2/3-9b	14/03/2016	Norway	Human	12	O:9	ERS16769950	2016	NA	NA	162	157	151	151	150
NIPH-YERS-00060	Yersinia enterocolitica	2/3-9b	14/06/2016	Norway	Human	12	O:9	ERS16769951	2016	NA	NA	NA	5	5	5	5
NIPH-YERS-00061	Yersinia frederiksenii	NA	16/06/2016	Norway	Human	NA		ERS16769952	2016	NA	NA	NA	NA	NA	NA	NA
NIPH-YERS-00062	Yersinia enterocolitica	2/3-9b	02/07/2016	Norway	Human	12	O:9	ERS16769953	2016	NA	NA	8	8	8	8	8
NIPH-YERS-00063	Yersinia enterocolitica	2/3-9b	12/07/2016	Norway	Human	12	O:9	ERS16769955	2016	NA	NA	8	8	8	8	8
NIPH-YERS-00064	Yersinia intermedia	NA	15/08/2016	Norway	Human	NA		ERS16769956	2016	NA	NA	NA	NA	NA	NA	NA
NIPH-YERS-00065	Yersinia mollaretii	NA	07/10/2016	Norway	Human	NA		ERS16769957	2016	NA	NA	NA	NA	NA	NA	NA
NIPH-YERS-00066	Yersinia enterocolitica	2/3-9b	21/11/2016	Norway	Human	12	O:9	ERS16769958	2016	NA	NA	5	5	5	5	5
NIPH-YERS-00067	Yersinia bercovieri	NA	12/01/2017	Norway	Human	109		ERS16769959	2017	NA	NA	NA	NA	NA	NA	NA
NIPH-YERS-00068	Yersinia enterocolitica	1Aa	22/01/2017	Norway	Human	178	O:8	ERS16769960	2017	NA	NA	107	105	102	102	101
NIPH-YERS-00069	Yersinia frederiksenii	NA	26/01/2017	Norway	Human	51		ERS16769961	2017	NA	NA	NA	NA	NA	NA	NA
NIPH-YERS-00070	Yersinia enterocolitica	1Aa	29/01/2017	Norway	Human	NA	O:5	ERS16769962	2017	NA	NA	305	290	278	271	264
NIPH-YERS-00071	Yersinia enterocolitica	1Aa	06/02/2017	Norway	Human	17		ERS16769963	2017	NA	NA	306	291	279	272	265
NIPH-YERS-00072	Yersinia kristensenii	NA	23/02/2017	Norway	Human	NA		ERS16769964	2017	NA	NA	NA	NA	NA	NA	NA
NIPH-YERS-00073	Yersinia enterocolitica	1Aa	14/03/2017	Norway	Human	315	O:5	ERS16769965	2017	NA	NA	9	9	9	9	9
NIPH-YERS-00074	Yersinia enterocolitica	1Aa	27/03/2017	Norway	Human	NA	O:3	ERS16769966	2017	NA	NA	164	159	153	153	152
NIPH-YERS-00075	Yersinia enterocolitica	4	27/12/2017	Norway	Human	18	O:3	ERS16769967	2017	NA	NA	10	10	10	10	10
NIPH-YERS-00076	Yersinia enterocolitica	4	02/01/2018	Norway	Human	18	O:3	ERS16769968	2018	NA	NA	10	10	10	10	10
NIPH-YERS-00077	Yersinia enterocolitica	4	03/01/2018	Norway	Human	18	O:3	ERS16769969	2018	NA	NA	10	10	10	10	10
NIPH-YERS-00078	Yersinia enterocolitica	4	03/01/2018	Norway	Human	18	O:3	ERS16769970	2018	NA	NA	10	10	10	10	10
NIPH-YERS-00079	Yersinia enterocolitica	4	10/01/2018	Norway	Human	18	O:3	ERS16769971	2018	NA	NA	10	10	10	10	10
NIPH-YERS-00080	Yersinia enterocolitica	4	11/01/2018	Norway	Human	18	O:3	ERS16769972	2018	NA	NA	10	10	10	10	10
NIPH-YERS-00081	Yersinia enterocolitica	2/3-9b	03/02/2018	Norway	Human	12	O:9	ERS16769973	2018	NA	NA	11	11	11	11	11
NIPH-YERS-00082	Yersinia enterocolitica	2/3-5a	20/03/2018	Norway	Human	14	O:5,27	ERS16769974	2018	NA	NA	307	292	280	273	266
NIPH-YERS-00083	Yersinia enterocolitica	4	26/03/2018	Norway	Human	18	O:3	ERS16769975	2018	NA	NA	308	293	281	274	267
NIPH-YERS-00084	Yersinia enterocolitica	4	23/03/2018	Norway	Human	18	O:3	ERS16769976	2018	NA	NA	309	294	282	275	268
NIPH-YERS-00085	Yersinia bercovieri	NA	14/03/2018	Norway	Human	30		ERS16769978	2018	NA	NA	NA	NA	NA	NA	NA
NIPH-YERS-00095	Yersinia enterocolitica	1Aa	13/04/2018	Norway	Human	NA		ERS16769979	2018	NA	NA	310	295	283	276	269
NIPH-YERS-00097	Yersinia enterocolitica	2/3-9b	07/04/2018	Norway	Human	12	O:9	ERS16769980	2018	NA	NA	11	11	11	11	11
NIPH-YERS-00098	Yersinia enterocolitica	2/3-9b	07/04/2018	Norway	Human	12	O:9	ERS16769981	2018	NA	NA	11	11	11	11	11
NIPH-YERS-00108	Yersinia enterocolitica	4	23/04/2018	Norway	Human	18	O:3	ERS16769982	2018	NA	NA	309	294	282	275	268
NIPH-YERS-00109	Yersinia bercovieri	NA	17/04/2018	Norway	Human	109		ERS16769983	2018	NA	NA	NA	NA	NA	NA	NA
NIPH-YERS-00110	Yersinia enterocolitica	1Aa	11/04/2018	Norway	Human	184		ERS16769984	2018	NA	NA	311	296	284	277	270
NIPH-YERS-00122	Yersinia enterocolitica	2/3-5a	26/04/2018	Norway	Human	14	O:5,27	ERS16769986	2018	NA	NA	12	12	12	12	12
NIPH-YERS-00123	Yersinia enterocolitica	1Aa	13/03/2018	Norway	Human	118	O:6	ERS16769987	2018	NA	NA	13	13	13	13	13
NIPH-YERS-00126	Yersinia enterocolitica	4	08/05/2018	Norway	Human	18	O:3	ERS16769988	2018	NA	NA	312	297	285	278	271
NIPH-YERS-00130	Yersinia enterocolitica	4	09/05/2018	Norway	Human	18	O:3	ERS16769989	2018	NA	NA	14	14	14	14	14
NIPH-YERS-00132	Yersinia enterocolitica	4	02/05/2018	Norway	Human	18	O:3	ERS16769990	2018	NA	NA	313	298	286	279	272
NIPH-YERS-00134	Yersinia enterocolitica	4	30/04/2018	Norway	Human	18	O:3	ERS16769991	2018	NA	NA	15	15	15	15	15
NIPH-YERS-00135	Yersinia enterocolitica	4	11/05/2018	Norway	Human	18	O:3	ERS16769992	2018	NA	NA	312	297	285	278	271
NIPH-YERS-00138	Yersinia enterocolitica	4	09/05/2018	Norway	Human	18	O:3	ERS16769993	2018	NA	NA	314	299	75	75	74
NIPH-YERS-00142	Yersinia enterocolitica	4	08/05/2018	Norway	Human	18	O:3	ERS16769994	2018	NA	NA	315	300	287	280	273
NIPH-YERS-00147	Yersinia enterocolitica	4	21/05/2018	Norway	Human	18	O:3	ERS16769995	2018	NA	NA	316	301	288	281	274
NIPH-YERS-00148	Yersinia enterocolitica	1Aa	18/05/2018	Norway	Human	322		ERS16769996	2018	NA	NA	16	16	16	16	16
NIPH-YERS-00149	Yersinia enterocolitica	4	18/05/2018	Norway	Human	18	O:3	ERS16769997	2018	NA	NA	17	17	17	17	17
NIPH-YERS-00151	Yersinia enterocolitica	2/3-9b	23/05/2018	Norway	Human	12	O:9	ERS16769998	2018	Y_enterocolitica_Cluster_2018-02	Suspected bagged leafy greens	18	18	18	18	6
NIPH-YERS-00153	Yersinia enterocolitica	2/3-9b	31/05/2018	Norway	Human	12	O:9	ERS16769999	2018	Y_enterocolitica_Cluster_2018-02	Suspected bagged leafy greens	18	18	18	18	6
NIPH-YERS-00154	Yersinia enterocolitica	2/3-9b	22/05/2018	Norway	Human	12	O:9	ERS16770001	2018	Y_enterocolitica_Cluster_2018-02	Suspected bagged leafy greens	18	18	18	18	6
NIPH-YERS-00157	Yersinia enterocolitica	2/3-9b	24/05/2018	Norway	Human	12	O:9	ERS16770002	2018	Y_enterocolitica_Cluster_2018-02	Suspected bagged leafy greens	18	18	18	18	6
NIPH-YERS-00158	Yersinia enterocolitica	2/3-9b	14/05/2018	Norway	Human	12	O:9	ERS16770003	2018	NA	NA	317	302	289	282	275
NIPH-YERS-00159	Yersinia enterocolitica	4	28/05/2018	Norway	Human	276	O:3	ERS16770004	2018	NA	NA	19	19	19	19	18
NIPH-YERS-00160	Yersinia enterocolitica	2/3-9b	24/05/2018	Norway	Human	12	O:9	ERS16770005	2018	Y_enterocolitica_Cluster_2018-02	Suspected bagged leafy greens	18	18	18	18	6
NIPH-YERS-00161	Yersinia enterocolitica	2/3-9b	22/05/2018	Norway	Human	12	O:9	ERS16770006	2018	Y_enterocolitica_Cluster_2018-02	Suspected bagged leafy greens	18	18	18	18	6
NIPH-YERS-00162	Yersinia enterocolitica	2/3-9b	22/05/2018	Norway	Human	12	O:9	ERS16770007	2018	Y_enterocolitica_Cluster_2018-02	Suspected bagged leafy greens	18	18	18	18	6
NIPH-YERS-00164	Yersinia enterocolitica	2/3-9b	28/05/2018	Norway	Human	12	O:9	ERS16770008	2018	Y_enterocolitica_Cluster_2018-02	Suspected bagged leafy greens	18	18	18	18	6
NIPH-YERS-00165	Yersinia enterocolitica	2/3-9b	28/05/2018	Norway	Human	12	O:9	ERS16770009	2018	Y_enterocolitica_Cluster_2018-02	Suspected bagged leafy greens	18	18	18	18	6
NIPH-YERS-00167	Yersinia enterocolitica	2/3-9b	29/05/2018	Norway	Human	12	O:9	ERS16770010	2018	Y_enterocolitica_Cluster_2018-02	Suspected bagged leafy greens	18	18	18	18	6
NIPH-YERS-00168	Yersinia enterocolitica	2/3-9b	30/05/2018	Norway	Human	12	O:9	ERS16770011	2018	Y_enterocolitica_Cluster_2018-02	Suspected bagged leafy greens	18	18	18	18	6
NIPH-YERS-00169	Yersinia enterocolitica	2/3-9b	28/05/2018	Norway	Human	12	O:9	ERS16770012	2018	Y_enterocolitica_Cluster_2018-02	Suspected bagged leafy greens	18	18	18	18	6
NIPH-YERS-00171	Yersinia enterocolitica	2/3-9b	01/06/2018	Norway	Human	12	O:9	ERS16770013	2018	Y_enterocolitica_Cluster_2018-02	Suspected bagged leafy greens	18	18	18	18	6
NIPH-YERS-00172	Yersinia mollaretii	NA	29/05/2018	Norway	Human	NA		ERS16770014	2018	NA	NA	NA	NA	NA	NA	NA
NIPH-YERS-00173	Yersinia enterocolitica	2/3-9b	05/06/2018	Norway	Human	12	O:9	ERS16770015	2018	Y_enterocolitica_Cluster_2018-02	Suspected bagged leafy greens	18	18	18	18	6
NIPH-YERS-00174	Yersinia enterocolitica	2/3-9b	30/05/2018	Norway	Human	12	O:9	ERS16770016	2018	Y_enterocolitica_Cluster_2018-02	Suspected bagged leafy greens	18	18	18	18	6
NIPH-YERS-00175	Yersinia enterocolitica	2/3-9b	05/06/2018	Norway	Human	12	O:9	ERS16770017	2018	Y_enterocolitica_Cluster_2018-02	Suspected bagged leafy greens	18	18	18	18	6
NIPH-YERS-00177	Yersinia enterocolitica	2/3-9b	05/06/2018	Norway	Human	12	O:9	ERS16770018	2018	Y_enterocolitica_Cluster_2018-02	Suspected bagged leafy greens	18	18	18	18	6
NIPH-YERS-00178	Yersinia enterocolitica	2/3-9b	31/05/2018	Norway	Human	12	O:9	ERS16770019	2018	Y_enterocolitica_Cluster_2018-02	Suspected bagged leafy greens	18	18	18	18	6
NIPH-YERS-00179	Yersinia enterocolitica	4	06/06/2018	Norway	Human	18	O:3	ERS16770020	2018	NA	NA	20	20	20	20	19
NIPH-YERS-00180	Yersinia enterocolitica	2/3-9b	09/06/2018	Norway	Human	12	O:9	ERS16770021	2018	NA	NA	18	18	18	18	6
NIPH-YERS-00185	Yersinia enterocolitica	4	12/06/2018	Norway	Human	18	O:3	ERS16770024	2018	NA	NA	318	303	290	283	276
NIPH-YERS-00186	Yersinia enterocolitica	2/3-9b	15/06/2018	Norway	Human	12	O:9	ERS16770025	2018	Y_enterocolitica_Cluster_2018-02	Suspected bagged leafy greens	18	18	18	18	6
NIPH-YERS-00189	Yersinia enterocolitica	1Aa	12/06/2018	Norway	Human	NA		ERS16770026	2018	NA	NA	319	304	291	284	277
NIPH-YERS-00195	Yersinia enterocolitica	4	19/06/2018	Norway	Human	18	O:3	ERS16770028	2018	NA	NA	193	186	178	177	173
NIPH-YERS-00196	Yersinia enterocolitica	2/3-5a	22/06/2018	Norway	Human	14	O:5,27	ERS16770029	2018	NA	NA	21	21	21	21	20
NIPH-YERS-00203	Yersinia enterocolitica	1Aa	29/06/2018	Norway	Human	NA		ERS16770032	2018	NA	NA	322	307	294	287	280
NIPH-YERS-00207	Yersinia enterocolitica	4	04/07/2018	Norway	Human	18	O:3	ERS16770033	2018	NA	NA	323	308	295	288	281
NIPH-YERS-00208	Yersinia enterocolitica	2/3-9b	11/07/2018	Norway	Human	12	O:9	ERS16770034	2018	NA	NA	23	23	23	23	22
NIPH-YERS-00220	Yersinia enterocolitica	2/3-9b	09/08/2018	Norway	Human	12	O:9	ERS16770035	2018	NA	NA	136	133	7	7	7
NIPH-YERS-00224	Yersinia enterocolitica	4	09/08/2018	Norway	Human	18	O:3	ERS16770036	2018	NA	NA	324	309	296	289	282
NIPH-YERS-00225	Yersinia enterocolitica	4	07/08/2018	Norway	Human	18	O:3	ERS16770037	2018	NA	NA	325	310	297	290	283
NIPH-YERS-00227	Yersinia enterocolitica	4	13/08/2018	Norway	Human	18	O:3	ERS16770038	2018	NA	NA	326	311	298	291	284
NIPH-YERS-00229	Yersinia enterocolitica	1Aa	13/08/2018	Norway	Human	157		ERS16770039	2018	NA	NA	24	24	24	24	23
NIPH-YERS-00230	Yersinia enterocolitica	4	12/08/2018	Norway	Human	18	O:3	ERS16770040	2018	NA	NA	25	25	25	25	24
NIPH-YERS-00231	Yersinia enterocolitica	1Aa	12/08/2018	Norway	Human	119		ERS16770041	2018	NA	NA	26	26	26	26	25
NIPH-YERS-00232	Yersinia enterocolitica	4	15/08/2018	Norway	Human	18	O:3	ERS16770042	2018	NA	NA	327	312	299	292	285
NIPH-YERS-00235	Yersinia enterocolitica	4	28/08/2018	Norway	Human	18	O:3	ERS16770044	2018	NA	NA	328	313	300	293	286
NIPH-YERS-00236	Yersinia enterocolitica	4	22/08/2018	Norway	Human	18	O:3	ERS16770045	2018	NA	NA	28	28	28	28	27
NIPH-YERS-00239	Yersinia enterocolitica	4	30/08/2018	Norway	Human	18	O:3	ERS16770046	2018	NA	NA	329	314	301	294	287
NIPH-YERS-00244	Yersinia enterocolitica	2/3-9b	03/09/2018	Norway	Human	12	O:9	ERS16770047	2018	NA	NA	330	315	302	295	288
NIPH-YERS-00247	Yersinia enterocolitica	1Aa	01/09/2018	Norway	Human	300		ERS16770048	2018	NA	NA	331	316	303	296	289
NIPH-YERS-00253	Yersinia enterocolitica	2/3-9b	12/09/2018	Norway	Human	12	O:9	ERS16770050	2018	NA	NA	332	317	304	297	290
NIPH-YERS-00255	Yersinia enterocolitica	4	19/09/2018	Norway	Human	18	O:3	ERS16770051	2018	NA	NA	333	318	159	159	155
NIPH-YERS-00256	Yersinia enterocolitica	1Aa	18/09/2018	Norway	Human	NA		ERS16770052	2018	NA	NA	334	319	305	298	291
NIPH-YERS-00258	Yersinia bercovieri	NA	17/09/2018	Norway	Human	NA		ERS16770053	2018	NA	NA	NA	NA	NA	NA	NA
NIPH-YERS-00262	Yersinia enterocolitica	4	28/09/2018	Norway	Human	18	O:3	ERS16770054	2018	NA	NA	29	29	29	29	28
NIPH-YERS-00265	Yersinia enterocolitica	4	05/10/2018	Norway	Human	18	O:3	ERS16770055	2018	NA	NA	335	320	306	299	292
NIPH-YERS-00266	Yersinia enterocolitica	4	08/10/2018	Norway	Human	18	O:3	ERS16770056	2018	NA	NA	336	321	307	300	293
NIPH-YERS-00269	Yersinia enterocolitica	2/3-9b	11/10/2018	Norway	Human	12	O:9	ERS16770057	2018	NA	NA	136	133	7	7	7
NIPH-YERS-00270	Yersinia enterocolitica	1Aa	10/10/2018	Norway	Human	349		ERS16770058	2018	NA	NA	30	30	30	30	29
NIPH-YERS-00272	Yersinia enterocolitica	4	09/10/2018	Norway	Human	18	O:3	ERS16770059	2018	NA	NA	337	322	308	301	294
NIPH-YERS-00278	Yersinia enterocolitica	1Aa	17/10/2018	Norway	Human	17		ERS16770060	2018	NA	NA	108	106	103	103	102
NIPH-YERS-00283	Yersinia enterocolitica	4	24/10/2018	Norway	Human	18	O:3	ERS16770061	2018	NA	NA	338	323	309	302	295
NIPH-YERS-00284	Yersinia enterocolitica	2/3-9b	29/10/2018	Norway	Human	12	O:9	ERS16770062	2018	NA	NA	11	11	11	11	11
NIPH-YERS-00288	Yersinia enterocolitica	4	31/10/2018	Norway	Human	18	O:3	ERS16770063	2018	NA	NA	31	31	31	31	30
NIPH-YERS-00295	Yersinia enterocolitica	4	05/01/2018	Norway	Human	18	O:3	ERS16770064	2018	NA	NA	32	32	32	32	31
NIPH-YERS-00297	Yersinia enterocolitica	2/3-9b	06/11/2018	Norway	Human	12	O:9	ERS16770065	2018	NA	NA	339	324	7	7	7
NIPH-YERS-00303	Yersinia enterocolitica	2/3-5a	20/11/2018	Norway	Human	14	O:5,27	ERS16770067	2018	NA	NA	341	211	204	201	196
NIPH-YERS-00306	Yersinia enterocolitica	2/3-9b	20/11/2018	Norway	Human	12	O:9	ERS16770068	2018	NA	NA	33	33	33	33	32
NIPH-YERS-00317	Yersinia enterocolitica	4	30/11/2018	Norway	Human	18	O:3	ERS16770071	2018	NA	NA	34	34	34	34	33
NIPH-YERS-00319	Yersinia enterocolitica	4	29/11/2018	Norway	Human	18	O:3	ERS16770072	2018	NA	NA	35	35	35	35	34
NIPH-YERS-00321	Yersinia enterocolitica	1Aa	04/12/2018	Norway	Human	NA		ERS16770073	2018	NA	NA	344	328	313	306	299
NIPH-YERS-00323	Yersinia enterocolitica	4	05/12/2018	Norway	Human	18	O:3	ERS16770074	2018	NA	NA	36	36	36	36	35
NIPH-YERS-00328	Yersinia enterocolitica	1Aa	12/12/2018	Norway	Human	356		ERS16770075	2018	NA	NA	37	37	37	37	36
NIPH-YERS-00329	Yersinia enterocolitica	4	05/12/2018	Norway	Human	18	O:3	ERS16770076	2018	NA	NA	38	38	38	38	37
NIPH-YERS-00332	Yersinia enterocolitica	4	12/12/2018	Norway	Human	18	O:3	ERS16770077	2018	NA	NA	246	214	206	203	198
NIPH-YERS-00334	Yersinia enterocolitica	2/3-9b	18/12/2018	Norway	Human	12	O:9	ERS16770078	2018	NA	NA	47	46	46	46	45
NIPH-YERS-00335	Yersinia enterocolitica	1Aa	18/12/2018	Norway	Human	350		ERS16770079	2018	NA	NA	39	39	39	39	38
NIPH-YERS-00336	Yersinia enterocolitica	4	18/12/2018	Norway	Human	18	O:3	ERS16770080	2018	NA	NA	40	40	40	40	39
NIPH-YERS-00339	Yersinia enterocolitica	4	28/12/2018	Norway	Human	18	O:3	ERS16770081	2018	NA	NA	29	29	29	29	28
NIPH-YERS-00342	Yersinia enterocolitica	2/3-9b	27/12/2018	Norway	Human	12	O:9	ERS16770082	2018	NA	NA	7	7	7	7	7
NIPH-YERS-00343	Yersinia enterocolitica	1Aa	27/12/2018	Norway	Human	125		ERS16770083	2018	NA	NA	345	65	65	65	64
NIPH-YERS-00344	Yersinia enterocolitica	4	02/01/2019	Norway	Human	18	O:3	ERS16770084	2019	NA	NA	346	329	314	307	281
NIPH-YERS-00345	Yersinia enterocolitica	4	03/01/2019	Norway	Human	18	O:3	ERS16770085	2019	NA	NA	347	330	315	308	146
NIPH-YERS-00346	Yersinia enterocolitica	2/3-9b	03/01/2019	Norway	Human	12	O:9	ERS16770086	2019	NA	NA	348	331	5	5	5
NIPH-YERS-00347	Yersinia enterocolitica	4	02/01/2019	Norway	Human	18	O:3	ERS16770087	2019	NA	NA	349	332	316	309	300
NIPH-YERS-00350	Yersinia enterocolitica	4	09/01/2019	Norway	Human	18	O:3	ERS16770088	2019	NA	NA	350	333	317	310	301
NIPH-YERS-00351	Yersinia enterocolitica	4	10/01/2019	Norway	Human	18	O:3	ERS16770089	2019	NA	NA	41	41	41	41	40
NIPH-YERS-00354	Yersinia enterocolitica	4	14/01/2019	Norway	Human	276	O:3	ERS16770090	2019	NA	NA	351	334	318	311	302
NIPH-YERS-00355	Yersinia enterocolitica	4	15/01/2019	Norway	Human	18	O:3	ERS16770091	2019	NA	NA	352	335	319	312	303
NIPH-YERS-00362	Yersinia bercovieri	NA	21/01/2019	Norway	Human	109		ERS16770093	2019	NA	NA	NA	NA	NA	NA	NA
NIPH-YERS-00363	Yersinia enterocolitica	2/3-9b	22/01/2019	Norway	Human	12	O:9	ERS16770094	2019	NA	NA	47	46	46	46	45
NIPH-YERS-00364	Yersinia enterocolitica	4	17/01/2019	Norway	Human	18	O:3	ERS16770095	2019	NA	NA	41	41	41	41	40
NIPH-YERS-00371	Yersinia enterocolitica	1Aa	28/01/2019	Norway	Human	178	O:8	ERS16770096	2019	NA	NA	42	42	42	42	41
NIPH-YERS-00372	Yersinia enterocolitica	4	30/01/2019	Norway	Human	18	O:3	ERS16770097	2019	NA	NA	353	336	320	313	304
NIPH-YERS-00375	Yersinia enterocolitica	1Aa	30/01/2019	Norway	Human	359		ERS16770098	2019	NA	NA	43	37	37	37	36
NIPH-YERS-00376	Yersinia enterocolitica	2/3-9b	05/02/2019	Norway	Human	12	O:9	ERS16770099	2019	NA	NA	44	43	43	43	42
NIPH-YERS-00380	Yersinia enterocolitica	4	30/01/2019	Norway	Human	18	O:3	ERS16770100	2019	NA	NA	354	85	82	82	81
NIPH-YERS-00383	Yersinia enterocolitica	4	13/02/2019	Norway	Human	18	O:3	ERS16770101	2019	NA	NA	355	337	321	314	305
NIPH-YERS-00385	Yersinia enterocolitica	4	12/02/2019	Norway	Human	18	O:3	ERS16770102	2019	NA	NA	45	44	44	44	43
NIPH-YERS-00387	Yersinia enterocolitica	4	14/02/2019	Norway	Human	18	O:3	ERS16770103	2019	NA	NA	46	45	45	45	44
NIPH-YERS-00388	Yersinia enterocolitica	2/3-9b	07/02/2019	Norway	Human	12	O:9	ERS16770104	2019	NA	NA	47	46	46	46	45
NIPH-YERS-00393	Yersinia enterocolitica	4	25/02/2019	Norway	Human	18	O:3	ERS16770105	2019	NA	NA	48	47	47	47	46
NIPH-YERS-00394	Yersinia enterocolitica	4	24/02/2019	Norway	Human	18	O:3	ERS16770106	2019	NA	NA	49	48	48	48	47
NIPH-YERS-00395	Yersinia enterocolitica	4	24/02/2019	Norway	Human	18	O:3	ERS16770107	2019	NA	NA	49	48	48	48	47
NIPH-YERS-00396	Yersinia enterocolitica	4	27/02/2019	Norway	Human	18	O:3	ERS16770108	2019	NA	NA	50	49	49	49	48
NIPH-YERS-00399	Yersinia enterocolitica	1Aa	03/03/2019	Norway	Human	184		ERS16770109	2019	NA	NA	51	50	50	50	49
NIPH-YERS-00400	Yersinia enterocolitica	1Aa	01/03/2019	Norway	Human	184		ERS16770110	2019	NA	NA	51	50	50	50	49
NIPH-YERS-00401	Yersinia enterocolitica	4	05/03/2019	Norway	Human	18	O:3	ERS16770111	2019	NA	NA	356	338	160	160	156
NIPH-YERS-00402	Yersinia enterocolitica	4	02/03/2019	Norway	Human	18	O:3	ERS16770112	2019	NA	NA	357	339	322	315	306
NIPH-YERS-00404	Yersinia enterocolitica	4	28/02/2019	Norway	Human	18	O:3	ERS16770113	2019	NA	NA	356	338	160	160	156
NIPH-YERS-00405	Yersinia enterocolitica	1Aa	01/03/2019	Norway	Human	19		ERS16770114	2019	NA	NA	109	107	104	104	103
NIPH-YERS-00406	Yersinia enterocolitica	1Aa	26/02/2019	Norway	Human	NA		ERS16770115	2019	NA	NA	52	51	51	51	50
NIPH-YERS-00408	Yersinia enterocolitica	1Aa	08/03/2019	Norway	Human	184		ERS16770117	2019	NA	NA	51	50	50	50	49
NIPH-YERS-00411	Yersinia enterocolitica	2/3-9a	07/03/2019	Norway	Human	145	O:9	ERS16770118	2019	NA	NA	110	108	105	105	104
NIPH-YERS-00416	Yersinia enterocolitica	4	11/03/2019	Norway	Human	18	O:3	ERS16770120	2019	NA	NA	358	340	323	316	307
NIPH-YERS-00419	Yersinia enterocolitica	2/3-9b	15/03/2019	Norway	Human	12	O:9	ERS16770121	2019	NA	NA	54	53	53	53	52
NIPH-YERS-00422	Yersinia enterocolitica	4	25/03/2019	Norway	Human	18	O:3	ERS16770122	2019	NA	NA	55	54	54	54	53
NIPH-YERS-00423	Yersinia enterocolitica	1Ab	19/03/2019	Norway	Human	NA		ERS16770123	2019	NA	NA	56	55	55	55	54
NIPH-YERS-00425	Yersinia enterocolitica	4	26/03/2019	Norway	Human	18	O:3	ERS16770124	2019	NA	NA	55	54	54	54	53
NIPH-YERS-00430	Yersinia enterocolitica	1Aa	01/04/2019	Norway	Human	184		ERS16770125	2019	NA	NA	51	50	50	50	49
NIPH-YERS-00441	Yersinia enterocolitica	1Aa	16/04/2019	Norway	Human	184		ERS16770126	2019	NA	NA	51	50	50	50	49
NIPH-YERS-00448	Yersinia enterocolitica	4	01/05/2019	Norway	Human	18	O:3	ERS16770127	2019	NA	NA	359	48	48	48	47
NIPH-YERS-00450	Yersinia aleksiciae	NA	03/05/2019	Norway	Human	NA		ERS16770128	2019	NA	NA	NA	NA	NA	NA	NA
NIPH-YERS-00456	Yersinia enterocolitica	2/3-9a	08/05/2019	Norway	Human	145		ERS16770129	2019	NA	NA	112	110	107	107	106
NIPH-YERS-00458	Yersinia enterocolitica	4	08/05/2019	Norway	Human	18	O:3	ERS16770130	2019	NA	NA	57	56	56	56	55
NIPH-YERS-00467	Yersinia enterocolitica	1Aa	16/05/2019	Norway	Human	125		ERS16770132	2019	NA	NA	113	111	108	108	107
NIPH-YERS-00471	Yersinia enterocolitica	4	22/05/2019	Norway	Human	18	O:3	ERS16770133	2019	NA	NA	59	58	58	58	57
NIPH-YERS-00472	Yersinia enterocolitica	4	24/05/2019	Norway	Human	18	O:3	ERS16770134	2019	NA	NA	60	59	59	59	58
NIPH-YERS-00474	Yersinia enterocolitica	2/3-5a	24/05/2019	Norway	Human	NA	O:5,27	ERS16770135	2019	NA	NA	61	60	60	60	59
NIPH-YERS-00475	Yersinia enterocolitica	4	28/05/2019	Norway	Human	276	O:3	ERS16770136	2019	NA	NA	62	61	61	61	60
NIPH-YERS-00477	Yersinia enterocolitica	1Aa	03/06/2019	Norway	Human	184		ERS16770137	2019	NA	NA	51	50	50	50	49
NIPH-YERS-00478	Yersinia enterocolitica	4	03/06/2019	Norway	Human	NA	O:3	ERS16770138	2019	NA	NA	63	62	62	62	61
NIPH-YERS-00480	Yersinia enterocolitica	4	31/05/2019	Norway	Human	18	O:3	ERS16770139	2019	NA	NA	184	178	171	170	166
NIPH-YERS-00481	Yersinia enterocolitica	4	07/06/2019	Norway	Human	18	O:3	ERS16770140	2019	NA	NA	360	341	324	317	308
NIPH-YERS-00496	Yersinia enterocolitica	2/3-9b	25/06/2019	Norway	Human	12	O:9	ERS16770142	2019	NA	NA	361	11	11	11	11
NIPH-YERS-00498	Yersinia enterocolitica	1Aa	24/06/2019	Norway	Human	349		ERS16770143	2019	NA	NA	30	30	30	30	29
NIPH-YERS-00499	Yersinia enterocolitica	1Aa	27/06/2019	Norway	Human	184		ERS16770144	2019	NA	NA	51	50	50	50	49
NIPH-YERS-00500	Yersinia enterocolitica	4	02/07/2019	Norway	Human	18	O:3	ERS16770145	2019	NA	NA	362	342	325	318	309
NIPH-YERS-00503	Yersinia enterocolitica	4	02/07/2019	Norway	Human	18	O:3	ERS16770146	2019	NA	NA	363	343	326	319	310
NIPH-YERS-00507	Yersinia enterocolitica	2/3-9b	15/07/2019	Norway	Human	12	O:9	ERS16770147	2019	NA	NA	364	344	327	320	311
NIPH-YERS-00512	Yersinia enterocolitica	1Aa	10/07/2019	Norway	Human	184		ERS16770148	2019	NA	NA	51	50	50	50	49
NIPH-YERS-00514	Yersinia enterocolitica	1Aa	08/07/2019	Norway	Human	359		ERS16770149	2019	NA	NA	114	37	37	37	36
NIPH-YERS-00517	Yersinia aleksiciae	NA	18/07/2019	Norway	Human	NA		ERS16770150	2019	NA	NA	NA	NA	NA	NA	NA
NIPH-YERS-00518	Yersinia enterocolitica	1Aa	18/07/2019	Norway	Human	147		ERS16770151	2019	NA	NA	115	112	109	109	108
NIPH-YERS-00528	Yersinia enterocolitica	1Aa	04/08/2019	Norway	Human	184		ERS16770152	2019	NA	NA	51	50	50	50	49
NIPH-YERS-00529	Yersinia enterocolitica	4	30/07/2019	Norway	Human	18	O:3	ERS16770153	2019	NA	NA	365	345	328	321	312
NIPH-YERS-00530	Yersinia enterocolitica	2/3-9b	06/08/2019	Norway	Human	12	O:9	ERS16770154	2019	NA	NA	366	346	329	72	71
NIPH-YERS-00533	Yersinia enterocolitica	1Aa	04/08/2019	Norway	Human	NA	O:5	ERS16770155	2019	NA	NA	367	347	330	322	313
NIPH-YERS-00534	Yersinia enterocolitica	1Aa	08/08/2019	Norway	Human	147		ERS16770156	2019	NA	NA	115	112	109	109	108
NIPH-YERS-00535	Yersinia enterocolitica	4	07/08/2019	Norway	Human	18	O:3	ERS16770157	2019	NA	NA	64	63	63	63	62
NIPH-YERS-00536	Yersinia enterocolitica	4	12/08/2019	Norway	Human	18	O:3	ERS16770158	2019	NA	NA	65	64	64	64	63
NIPH-YERS-00539	Yersinia enterocolitica	1Aa	14/08/2019	Norway	Human	184		ERS16770159	2019	NA	NA	51	50	50	50	49
NIPH-YERS-00543	Yersinia frederiksenii	NA	16/08/2019	Norway	Human	NA		ERS16770161	2019	NA	NA	NA	NA	NA	NA	NA
NIPH-YERS-00544	Yersinia enterocolitica	1Aa	14/08/2019	Norway	Human	125		ERS16770162	2019	NA	NA	66	65	65	65	64
NIPH-YERS-00547	Yersinia enterocolitica	4	22/08/2019	Norway	Human	18	O:3	ERS16770163	2019	NA	NA	67	66	66	66	65
NIPH-YERS-00548	Yersinia enterocolitica	4	21/08/2019	Norway	Human	18		ERS16770164	2019	NA	NA	68	67	67	67	66
NIPH-YERS-00552	Yersinia enterocolitica	4	02/09/2019	Norway	Human	18	O:3	ERS16770166	2019	NA	NA	368	64	64	64	63
NIPH-YERS-00553	Yersinia enterocolitica	1Aa	23/08/2019	Norway	Human	359		ERS16770167	2019	NA	NA	69	68	68	68	67
NIPH-YERS-00556	Yersinia enterocolitica	4	27/08/2019	Norway	Human	18	O:3	ERS16770168	2019	NA	NA	369	348	331	323	314
NIPH-YERS-00557	Yersinia enterocolitica	4	27/08/2019	Norway	Human	18	O:3	ERS16770169	2019	NA	NA	370	349	332	324	315
NIPH-YERS-00558	Yersinia enterocolitica	2/3-9b	10/09/2019	Norway	Human	12	O:9	ERS16770170	2019	NA	NA	371	350	333	325	316
NIPH-YERS-00559	Yersinia enterocolitica	4	03/09/2019	Norway	Human	18	O:3	ERS16770171	2019	NA	NA	372	351	334	326	317
NIPH-YERS-00560	Yersinia enterocolitica	4	02/09/2019	Norway	Human	NA	O:3	ERS16770172	2019	NA	NA	373	352	335	327	318
NIPH-YERS-00561	Yersinia enterocolitica	2/3-9b	04/09/2019	Norway	Human	12	O:9	ERS16770173	2019	NA	NA	70	69	69	69	68
NIPH-YERS-00564	Yersinia enterocolitica	4	09/09/2019	Norway	Human	18	O:3	ERS16770174	2019	NA	NA	71	70	38	38	37
NIPH-YERS-00567	Yersinia enterocolitica	4	14/09/2019	Norway	Human	18	O:3	ERS16770175	2019	NA	NA	71	70	38	38	37
NIPH-YERS-00569	Yersinia enterocolitica	2/3-9b	19/09/2019	Norway	Human	12	O:9	ERS16770176	2019	NA	NA	74	73	72	72	71
NIPH-YERS-00570	Yersinia enterocolitica	1Aa	11/09/2019	Norway	Human	147		ERS16770177	2019	NA	NA	72	71	70	70	69
NIPH-YERS-00574	Yersinia enterocolitica	1Aa	01/10/2019	Norway	Human	359		ERS16770178	2019	NA	NA	374	353	336	328	67
NIPH-YERS-00575	Yersinia enterocolitica	2/3-9b	02/10/2019	Norway	Human	12	O:9	ERS16770179	2019	NA	NA	73	72	71	71	70
NIPH-YERS-00578	Yersinia enterocolitica	2/3-9b	14/10/2019	Norway	Human	12	O:9	ERS16770180	2019	NA	NA	74	73	72	72	71
NIPH-YERS-00579	Yersinia enterocolitica	2/3-9b	09/10/2019	Norway	Human	12	O:9	ERS16770181	2019	NA	NA	375	46	46	46	45
NIPH-YERS-00580	Yersinia enterocolitica	1Aa	07/10/2019	Norway	Human	300		ERS16770182	2019	NA	NA	376	354	113	113	112
NIPH-YERS-00581	Yersinia enterocolitica	4	16/10/2019	Norway	Human	18	O:3	ERS16770183	2019	NA	NA	172	167	161	161	157
NIPH-YERS-00584	Yersinia enterocolitica	1Aa	22/10/2019	Norway	Human	184		ERS16770184	2019	NA	NA	75	74	73	73	72
NIPH-YERS-00586	Yersinia enterocolitica	4	16/10/2019	Norway	Human	NA	O:3	ERS16770185	2019	NA	NA	63	62	62	62	61
NIPH-YERS-00587	Yersinia enterocolitica	4	25/10/2019	Norway	Human	NA	O:3	ERS16770186	2019	NA	NA	63	62	62	62	61
NIPH-YERS-00589	Yersinia enterocolitica	1Aa	22/10/2019	Norway	Human	338	O:8	ERS16770187	2019	NA	NA	76	75	74	74	73
NIPH-YERS-00596	Yersinia enterocolitica	1Aa	07/11/2019	Norway	Human	184		ERS16770188	2019	NA	NA	51	50	50	50	49
NIPH-YERS-00597	Yersinia enterocolitica	1Aa	08/11/2019	Norway	Human	184		ERS16770190	2019	NA	NA	51	50	50	50	49
NIPH-YERS-00600	Yersinia enterocolitica	4	21/11/2019	Norway	Human	18	O:3	ERS16770191	2019	NA	NA	78	77	76	76	75
NIPH-YERS-00603	Yersinia enterocolitica	4	21/11/2019	Norway	Human	18	O:3	ERS16770192	2019	NA	NA	377	355	337	307	281
NIPH-YERS-00604	Yersinia enterocolitica	4	28/11/2019	Norway	Human	18	O:3	ERS16770193	2019	NA	NA	78	77	76	76	75
NIPH-YERS-00605	Yersinia enterocolitica	4	25/11/2019	Norway	Human	18	O:3	ERS16770194	2019	NA	NA	77	76	75	75	74
NIPH-YERS-00606	Yersinia enterocolitica	4	27/11/2019	Norway	Human	18	O:3	ERS16770195	2019	NA	NA	29	29	29	29	28
NIPH-YERS-00607	Yersinia enterocolitica	4	27/11/2019	Norway	Human	18	O:3	ERS16770196	2019	NA	NA	378	356	338	329	319
NIPH-YERS-00610	Yersinia enterocolitica	4	29/11/2019	Norway	Human	18	O:3	ERS16770197	2019	NA	NA	379	357	339	330	320
NIPH-YERS-00612	Yersinia enterocolitica	4	03/12/2019	Norway	Human	18	O:3	ERS16770198	2019	NA	NA	78	77	76	76	75
NIPH-YERS-00615	Yersinia enterocolitica	4	09/12/2019	Norway	Human	18	O:3	ERS16770199	2019	Y_enterocolitica_Cluster_2020-01	Unknwon source	79	78	77	77	76
NIPH-YERS-00617	Yersinia enterocolitica	4	10/12/2019	Norway	Human	18	O:3	ERS16770200	2019	NA	NA	165	160	154	154	35
NIPH-YERS-00619	Yersinia enterocolitica	4	10/12/2019	Norway	Human	18	O:3	ERS16770201	2019	Y_enterocolitica_Cluster_2020-01	Unknwon source	79	78	77	77	76
NIPH-YERS-00620	Yersinia enterocolitica	4	13/12/2019	Norway	Human	18	O:3	ERS16770202	2019	Y_enterocolitica_Cluster_2020-01	Unknwon source	79	78	77	77	76
NIPH-YERS-00623	Yersinia enterocolitica	4	20/12/2019	Norway	Human	18	O:3	ERS16770203	2019	Y_enterocolitica_Cluster_2020-01	Unknwon source	79	78	77	77	76
NIPH-YERS-00624	Yersinia enterocolitica	4	18/12/2019	Norway	Human	18	O:3	ERS16770204	2019	NA	NA	380	358	82	82	81
NIPH-YERS-00625	Yersinia enterocolitica	4	19/12/2019	Norway	Human	18	O:3	ERS16770205	2019	Y_enterocolitica_Cluster_2020-01	Unknwon source	79	78	77	77	76
NIPH-YERS-00626	Yersinia enterocolitica	2/3-9b	18/12/2019	Norway	Human	12	O:9	ERS16770206	2019	NA	NA	11	11	11	11	11
NIPH-YERS-00628	Yersinia enterocolitica	4	27/12/2019	Norway	Human	18	O:3	ERS16770207	2019	Y_enterocolitica_Cluster_2020-01	Unknwon source	79	78	77	77	76
NIPH-YERS-00629	Yersinia enterocolitica	4	29/12/2019	Norway	Human	18	O:3	ERS16770208	2019	Y_enterocolitica_Cluster_2020-01	Unknwon source	82	81	77	77	76
NIPH-YERS-00630	Yersinia enterocolitica	4	17/12/2019	Norway	Human	18	O:3	ERS16770209	2019	Y_enterocolitica_Cluster_2020-01	Unknwon source	79	78	77	77	76
NIPH-YERS-00631	Yersinia enterocolitica	4	20/12/2019	Norway	Human	18	O:3	ERS16770210	2019	Y_enterocolitica_Cluster_2020-01	Unknwon source	79	78	77	77	76
NIPH-YERS-00632	Yersinia enterocolitica	4	27/12/2019	Norway	Human	25	O:3	ERS16770211	2019	NA	NA	116	113	110	110	109
NIPH-YERS-00633	Yersinia enterocolitica	4	29/12/2019	Norway	Human	18	O:3	ERS16770212	2019	Y_enterocolitica_Cluster_2020-01	Unknwon source	79	78	77	77	76
NIPH-YERS-00634	Yersinia enterocolitica	4	06/01/2020	Norway	Human	18	O:3	ERS16770214	2020	NA	NA	80	79	78	78	77
NIPH-YERS-00635	Yersinia enterocolitica	4	08/01/2020	Norway	Human	18	O:3	ERS16770215	2020	NA	NA	166	161	155	155	47
NIPH-YERS-00637	Yersinia enterocolitica	4	07/01/2020	Norway	Human	18	O:3	ERS16770216	2020	NA	NA	81	80	79	79	78
NIPH-YERS-00638	Yersinia enterocolitica	4	06/01/2020	Norway	Human	18	O:3	ERS16770217	2020	Y_enterocolitica_Cluster_2020-01	Unknwon source	82	81	77	77	76
NIPH-YERS-00640	Yersinia enterocolitica	4	07/01/2020	Norway	Human	18	O:3	ERS16770218	2020	Y_enterocolitica_Cluster_2020-01	Unknwon source	79	78	77	77	76
NIPH-YERS-00642	Yersinia enterocolitica	4	09/01/2020	Norway	Human	18	O:3	ERS16770219	2020	NA	NA	167	162	156	156	15
NIPH-YERS-00645	Yersinia enterocolitica	4	12/01/2020	Norway	Human	18	O:3	ERS16770220	2020	NA	NA	168	163	157	157	153
NIPH-YERS-00646	Yersinia enterocolitica	4	14/01/2020	Norway	Human	18	O:3	ERS16770221	2020	NA	NA	167	162	156	156	15
NIPH-YERS-00647	Yersinia enterocolitica	2/3-9b	13/01/2020	Norway	Human	12	O:9	ERS16770222	2020	NA	NA	83	82	72	72	71
NIPH-YERS-00649	Yersinia enterocolitica	4	21/01/2020	Norway	Human	18	O:3	ERS16770223	2020	NA	NA	169	164	158	158	154
NIPH-YERS-00650	Yersinia enterocolitica	4	20/01/2020	Norway	Human	18	O:3	ERS16770224	2020	NA	NA	170	165	159	159	155
NIPH-YERS-00656	Yersinia enterocolitica	1Aa	03/02/2020	Norway	Human	157		ERS16770225	2020	NA	NA	117	114	111	111	110
NIPH-YERS-00657	Yersinia enterocolitica	4	30/01/2020	Norway	Human	18	O:3	ERS16770226	2020	NA	NA	85	83	80	80	79
NIPH-YERS-00658	Yersinia enterocolitica	2/3-9b	03/02/2020	Norway	Human	12	O:9	ERS16770227	2020	NA	NA	84	11	11	11	11
NIPH-YERS-00660	Yersinia enterocolitica	4	06/02/2020	Norway	Human	18	O:3	ERS16770228	2020	NA	NA	85	83	80	80	79
NIPH-YERS-00663	Yersinia enterocolitica	4	14/02/2020	Norway	Human	18	O:3	ERS16770229	2020	NA	NA	86	84	81	81	80
NIPH-YERS-00665	Yersinia enterocolitica	4	12/02/2020	Norway	Human	18	O:3	ERS16770230	2020	NA	NA	87	85	82	82	81
NIPH-YERS-00666	Yersinia enterocolitica	4	12/02/2020	Norway	Human	18	O:3	ERS16770231	2020	NA	NA	169	164	158	158	154
NIPH-YERS-00671	Yersinia enterocolitica	4	19/02/2020	Norway	Human	18		ERS16770232	2020	NA	NA	381	359	340	331	321
NIPH-YERS-00675	Yersinia enterocolitica	1Aa	29/02/2020	Norway	Human	NA		ERS16770233	2020	NA	NA	118	115	112	112	111
NIPH-YERS-00680	Yersinia enterocolitica	1Aa	07/03/2020	Norway	Human	300		ERS16770234	2020	NA	NA	119	116	113	113	112
NIPH-YERS-00681	Yersinia enterocolitica	1Aa	06/03/2020	Norway	Human	300		ERS16770235	2020	NA	NA	119	116	113	113	112
NIPH-YERS-00686	Yersinia enterocolitica	1Aa	09/03/2020	Norway	Human	295		ERS16770236	2020	NA	NA	120	117	114	114	113
NIPH-YERS-00689	Yersinia enterocolitica	4	23/03/2020	Norway	Human	18	O:3	ERS16770237	2020	NA	NA	382	360	341	332	322
NIPH-YERS-00693	Yersinia enterocolitica	4	17/04/2020	Norway	Human	18	O:3	ERS16770238	2020	NA	NA	246	214	206	203	198
NIPH-YERS-00700	Yersinia enterocolitica	2/3-9b	27/04/2020	Norway	Human	12	O:5,27	ERS16770239	2020	NA	NA	74	73	72	72	71
NIPH-YERS-00702	Yersinia enterocolitica	2/3-9b	11/05/2020	Norway	Human	12	O:5,27	ERS16770240	2020	NA	NA	384	362	343	334	324
NIPH-YERS-00709	Yersinia enterocolitica	4	20/05/2020	Norway	Human	18	O:3	ERS16770241	2020	Y_enterocolitica_Cluster_2020-02	Suspected bagged leafy greens (baby spinach)	171	166	160	160	156
NIPH-YERS-00710	Yersinia enterocolitica	4	21/05/2020	Norway	Human	18	O:3	ERS16770242	2020	Y_enterocolitica_Cluster_2020-02	Suspected bagged leafy greens (baby spinach)	171	166	160	160	156
NIPH-YERS-00714	Yersinia enterocolitica	4	25/05/2020	Norway	Human	18	O:3	ERS16770243	2020	Y_enterocolitica_Cluster_2020-02	Suspected bagged leafy greens (baby spinach)	171	166	160	160	156
NIPH-YERS-00715	Yersinia enterocolitica	4	25/05/2020	Norway	Human	18	O:3	ERS16770244	2020	Y_enterocolitica_Cluster_2020-02	Suspected bagged leafy greens (baby spinach)	171	166	160	160	156
NIPH-YERS-00716	Yersinia enterocolitica	4	29/05/2020	Norway	Human	18	O:3	ERS16770245	2020	Y_enterocolitica_Cluster_2020-02	Suspected bagged leafy greens (baby spinach)	171	166	160	160	156
NIPH-YERS-00717	Yersinia enterocolitica	4	25/05/2020	Norway	Human	18	O:3	ERS16770246	2020	Y_enterocolitica_Cluster_2020-02	Suspected bagged leafy greens (baby spinach)	171	166	160	160	156
NIPH-YERS-00718	Yersinia enterocolitica	4	28/05/2020	Norway	Human	18	O:3	ERS16770247	2020	NA	NA	168	163	157	157	153
NIPH-YERS-00719	Yersinia enterocolitica	4	29/05/2020	Norway	Human	18	O:3	ERS16770248	2020	Y_enterocolitica_Cluster_2020-02	Suspected bagged leafy greens (baby spinach)	171	166	160	160	156
NIPH-YERS-00720	Yersinia enterocolitica	4	29/05/2020	Norway	Human	NA	O:3	ERS16770249	2020	Y_enterocolitica_Cluster_2020-02	Suspected bagged leafy greens (baby spinach)	171	166	160	160	156
NIPH-YERS-00721	Yersinia enterocolitica	4	30/05/2020	Norway	Human	18	O:3	ERS16770251	2020	Y_enterocolitica_Cluster_2020-02	Suspected bagged leafy greens (baby spinach)	171	166	160	160	156
NIPH-YERS-00722	Yersinia enterocolitica	4	29/05/2020	Norway	Human	18	O:3	ERS16770252	2020	Y_enterocolitica_Cluster_2020-02	Suspected bagged leafy greens (baby spinach)	171	166	160	160	156
NIPH-YERS-00725	Yersinia enterocolitica	4	28/05/2020	Norway	Human	18	O:3	ERS16770253	2020	Y_enterocolitica_Cluster_2020-02	Suspected bagged leafy greens (baby spinach)	171	166	160	160	156
NIPH-YERS-00726	Yersinia enterocolitica	4	02/06/2020	Norway	Human	18	O:3	ERS16770254	2020	Y_enterocolitica_Cluster_2020-02	Suspected bagged leafy greens (baby spinach)	171	166	160	160	156
NIPH-YERS-00727	Yersinia enterocolitica	4	02/06/2020	Norway	Human	18	O:3	ERS16770255	2020	Y_enterocolitica_Cluster_2020-02	Suspected bagged leafy greens (baby spinach)	171	166	160	160	156
NIPH-YERS-00728	Yersinia enterocolitica	4	02/06/2020	Norway	Human	18	O:3	ERS16770256	2020	Y_enterocolitica_Cluster_2020-02	Suspected bagged leafy greens (baby spinach)	171	166	160	160	156
NIPH-YERS-00729	Yersinia enterocolitica	4	03/06/2020	Norway	Human	18	O:3	ERS16770257	2020	Y_enterocolitica_Cluster_2020-02	Suspected bagged leafy greens (baby spinach)	171	166	160	160	156
NIPH-YERS-00732	Yersinia enterocolitica	4	08/06/2020	Norway	Human	18	O:3	ERS16770258	2020	Y_enterocolitica_Cluster_2020-02	Suspected bagged leafy greens (baby spinach)	171	166	160	160	156
NIPH-YERS-00733	Yersinia enterocolitica	4	08/06/2020	Norway	Human	18	O:3	ERS16770259	2020	Y_enterocolitica_Cluster_2020-02	Suspected bagged leafy greens (baby spinach)	171	166	160	160	156
NIPH-YERS-00734	Yersinia enterocolitica	4	05/06/2020	Norway	Human	18	O:3	ERS16770260	2020	Y_enterocolitica_Cluster_2020-02	Suspected bagged leafy greens (baby spinach)	171	166	160	160	156
NIPH-YERS-00735	Yersinia enterocolitica	4	12/06/2020	Norway	Human	18	O:3	ERS16770261	2020	NA	NA	171	166	160	160	156
NIPH-YERS-00737	Yersinia enterocolitica	4	18/06/2020	Norway	Human	18	O:3	ERS16770262	2020	Y_enterocolitica_Cluster_2020-02	Suspected bagged leafy greens (baby spinach)	171	166	160	160	156
NIPH-YERS-00739	Yersinia enterocolitica	4	16/06/2020	Norway	Human	18	O:3	ERS16770263	2020	Y_enterocolitica_Cluster_2020-02	Suspected bagged leafy greens (baby spinach)	171	166	160	160	156
NIPH-YERS-00740	Yersinia enterocolitica	4	03/06/2020	Norway	Human	18	O:3	ERS16770264	2020	Y_enterocolitica_Cluster_2020-02	Suspected bagged leafy greens (baby spinach)	171	166	160	160	156
NIPH-YERS-00742	Yersinia enterocolitica	4	16/06/2020	Norway	Human	18	O:3	ERS16770265	2020	Y_enterocolitica_Cluster_2020-02	Suspected bagged leafy greens (baby spinach)	171	166	160	160	156
NIPH-YERS-00744	Yersinia enterocolitica	1Aa	14/06/2020	Norway	Human	184		ERS16770266	2020	NA	NA	51	50	50	50	49
NIPH-YERS-00745	Yersinia enterocolitica	4	22/06/2020	Norway	Human	18	O:3	ERS16770267	2020	NA	NA	172	167	161	161	157
NIPH-YERS-00747	Yersinia enterocolitica	4	05/06/2020	Norway	Human	18	O:3	ERS16770268	2020	Y_enterocolitica_Cluster_2020-02	Suspected bagged leafy greens (baby spinach)	171	166	160	160	156
NIPH-YERS-00748	Yersinia enterocolitica	4	29/06/2020	Norway	Human	18	O:3	ERS16770269	2020	Y_enterocolitica_Cluster_2020-02	Suspected bagged leafy greens (baby spinach)	171	166	160	160	156
NIPH-YERS-00755	Yersinia enterocolitica	4	09/07/2020	Norway	Human	18	O:3	ERS16770270	2020	NA	NA	386	85	82	82	81
NIPH-YERS-00756	Yersinia enterocolitica	1Aa	08/07/2020	Norway	Human	3	O:5	ERS16770271	2020	NA	NA	121	118	115	115	114
NIPH-YERS-00760	Yersinia enterocolitica	1Aa	28/07/2020	Norway	Human	118		ERS16770272	2020	NA	NA	122	119	116	116	115
NIPH-YERS-00771	Yersinia enterocolitica	4	12/08/2020	Norway	Human	18	O:3	ERS16770273	2020	NA	NA	387	364	345	335	325
NIPH-YERS-00775	Yersinia bercovieri	NA	27/08/2020	Norway	Human	NA		ERS16770275	2020	NA	NA	NA	NA	NA	NA	NA
NIPH-YERS-00776	Yersinia enterocolitica	2/3-5a	31/08/2020	Norway	Human	14	O:5,27	ERS16770276	2020	NA	NA	341	211	204	201	196
NIPH-YERS-00781	Yersinia enterocolitica	2/3-5a	08/09/2020	Norway	Human	14	O:5,27	ERS16770277	2020	NA	NA	341	211	204	201	196
NIPH-YERS-00782	Yersinia enterocolitica	4	09/09/2020	Norway	Human	NA	O:3	ERS16770278	2020	NA	NA	388	365	346	336	326
NIPH-YERS-00783	Yersinia aldovae	NA	24/09/2020	Norway	Human	NA		ERS16770279	2020	NA	NA	NA	NA	NA	NA	NA
NIPH-YERS-00790	Yersinia enterocolitica	2/3-9b	02/10/2020	Norway	Human	12	O:9	ERS16770280	2020	NA	NA	389	366	347	337	327
NIPH-YERS-00793	Yersinia enterocolitica	1Aa	08/10/2020	Norway	Human	184		ERS16770281	2020	NA	NA	51	50	50	50	49
NIPH-YERS-00795	Yersinia enterocolitica	4	15/10/2020	Norway	Human	18	O:3	ERS16770282	2020	NA	NA	390	236	206	203	198
NIPH-YERS-00796	Yersinia enterocolitica	4	22/10/2020	Norway	Human	276	O:3	ERS16770283	2020	NA	NA	123	120	117	117	116
NIPH-YERS-00797	Yersinia enterocolitica	2/3-9b	26/10/2020	Norway	Human	12	O:9	ERS16770284	2020	NA	NA	391	73	72	72	71
NIPH-YERS-00798	Yersinia enterocolitica	4	26/10/2020	Norway	Human	18	O:3	ERS16770285	2020	NA	NA	392	367	348	338	328
NIPH-YERS-00802	Yersinia enterocolitica	1Aa	30/10/2020	Norway	Human	3		ERS16770286	2020	NA	NA	124	121	118	118	117
NIPH-YERS-00803	Yersinia enterocolitica	4	03/11/2020	Norway	Human	18	O:3	ERS16770287	2020	NA	NA	393	368	349	339	329
NIPH-YERS-00807	Yersinia enterocolitica	4	06/11/2020	Norway	Human	18	O:3	ERS16770288	2020	NA	NA	173	168	162	36	35
NIPH-YERS-00809	Yersinia enterocolitica	4	16/11/2020	Norway	Human	18	O:3	ERS16770289	2020	NA	NA	174	169	163	162	158
NIPH-YERS-00810	Yersinia enterocolitica	4	12/11/2020	Norway	Human	18	O:3	ERS16770290	2020	NA	NA	175	170	164	163	159
NIPH-YERS-00811	Yersinia enterocolitica	4	12/11/2020	Norway	Human	276	O:3	ERS16770291	2020	NA	NA	176	171	117	117	116
NIPH-YERS-00813	Yersinia enterocolitica	4	18/11/2020	Norway	Human	18	O:3	ERS16770292	2020	NA	NA	175	170	164	163	159
NIPH-YERS-00814	Yersinia enterocolitica	4	30/11/2020	Norway	Human	18	O:3	ERS16770293	2020	Y_enterocolitica_Cluster_2020-03	Suspected bagged leafy greens	125	122	119	119	118
NIPH-YERS-00817	Yersinia enterocolitica	4	02/12/2020	Norway	Human	18	O:3	ERS16770294	2020	NA	NA	177	172	165	164	160
NIPH-YERS-00819	Yersinia enterocolitica	2/3-9b	25/11/2020	Norway	Human	12	O:9	ERS16770295	2020	NA	NA	394	369	350	340	330
NIPH-YERS-00820	Yersinia enterocolitica	4	26/11/2020	Norway	Human	18	O:3	ERS16770296	2020	Y_enterocolitica_Cluster_2020-03	Suspected bagged leafy greens	178	122	119	119	118
NIPH-YERS-00822	Yersinia enterocolitica	4	24/11/2020	Norway	Human	18	O:3	ERS16770297	2020	NA	NA	179	173	166	165	161
NIPH-YERS-00824	Yersinia enterocolitica	4	27/11/2020	Norway	Human	18	O:3	ERS16770298	2020	Y_enterocolitica_Cluster_2020-03	Suspected bagged leafy greens	125	122	119	119	118
NIPH-YERS-00825	Yersinia enterocolitica	4	30/11/2020	Norway	Human	18	O:3	ERS16770300	2020	Y_enterocolitica_Cluster_2020-03	Suspected bagged leafy greens	125	122	119	119	118
NIPH-YERS-00828	Yersinia enterocolitica	4	26/11/2020	Norway	Human	18	O:3	ERS16770301	2020	Y_enterocolitica_Cluster_2020-03	Suspected bagged leafy greens	125	122	119	119	118
NIPH-YERS-00829	Yersinia enterocolitica	4	27/11/2020	Norway	Human	18	O:3	ERS16770302	2020	Y_enterocolitica_Cluster_2020-03	Suspected bagged leafy greens	125	122	119	119	118
NIPH-YERS-00830	Yersinia enterocolitica	4	02/12/2020	Norway	Human	18	O:3	ERS16770303	2020	Y_enterocolitica_Cluster_2020-03	Suspected bagged leafy greens	125	122	119	119	118
NIPH-YERS-00831	Yersinia enterocolitica	1Aa	02/12/2020	Norway	Human	359		ERS16770304	2020	NA	NA	217	210	37	37	36
NIPH-YERS-00832	Yersinia enterocolitica	4	03/12/2020	Norway	Human	18	O:3	ERS16770305	2020	Y_enterocolitica_Cluster_2020-03	Suspected bagged leafy greens	178	122	119	119	118
NIPH-YERS-00833	Yersinia enterocolitica	4	27/11/2020	Norway	Human	18	O:3	ERS16770306	2020	Y_enterocolitica_Cluster_2020-03	Suspected bagged leafy greens	125	122	119	119	118
NIPH-YERS-00834	Yersinia enterocolitica	4	04/12/2020	Norway	Human	28	O:3	ERS16770307	2020	Y_enterocolitica_Cluster_2020-03	Suspected bagged leafy greens	125	122	119	119	118
NIPH-YERS-00837	Yersinia enterocolitica	1Aa	08/12/2020	Norway	Human	184		ERS16770308	2020	NA	NA	51	50	50	50	49
NIPH-YERS-00838	Yersinia enterocolitica	1Aa	08/12/2020	Norway	Human	184		ERS16770309	2020	NA	NA	51	50	50	50	49
NIPH-YERS-00839	Yersinia enterocolitica	4	11/12/2020	Norway	Human	18	O:3	ERS16770310	2020	NA	NA	175	170	164	163	159
NIPH-YERS-00843	Yersinia enterocolitica	2/3-5a	14/12/2020	Norway	Human	14	O:5,27	ERS16770311	2020	NA	NA	218	211	204	201	196
NIPH-YERS-00844	Yersinia enterocolitica	1Aa	29/12/2020	Norway	Human	317		ERS16770312	2020	NA	NA	126	123	120	120	119
NIPH-YERS-00845	Yersinia enterocolitica	4	16/12/2020	Norway	Human	18	O:3	ERS16770313	2020	NA	NA	180	174	167	166	162
NIPH-YERS-00846	Yersinia enterocolitica	4	22/12/2020	Norway	Human	18	O:3	ERS16770314	2020	NA	NA	181	175	168	167	163
NIPH-YERS-00850	Yersinia enterocolitica	4	28/12/2020	Norway	Human	18	O:3	ERS16770315	2020	NA	NA	181	175	168	167	163
NIPH-YERS-00855	Yersinia enterocolitica	4	07/01/2021	Norway	Human	18	O:3	ERS16770316	2021	NA	NA	219	212	205	202	197
NIPH-YERS-00856	Yersinia enterocolitica	2/3-9b	08/01/2021	Norway	Human	12	O:9	ERS16770317	2021	NA	NA	220	213	11	11	11
NIPH-YERS-00857	Yersinia enterocolitica	1Aa	12/01/2021	Norway	Human	184		ERS16770318	2021	NA	NA	51	50	50	50	49
NIPH-YERS-00858	Yersinia enterocolitica	4	21/01/2021	Norway	Human	18	O:3	ERS16770319	2021	NA	NA	221	214	206	203	198
NIPH-YERS-00859	Yersinia enterocolitica	4	21/01/2021	Norway	Human	18	O:3	ERS16770320	2021	NA	NA	222	215	207	204	199
NIPH-YERS-00862	Yersinia enterocolitica	1Aa	22/01/2021	Norway	Human	137	O:8	ERS16770321	2021	NA	NA	127	124	121	121	120
NIPH-YERS-00863	Yersinia enterocolitica	2/3-5a	01/02/2021	Norway	Human	14	O:5,27	ERS16770323	2021	NA	NA	223	211	204	201	196
NIPH-YERS-00864	Yersinia enterocolitica	4	01/02/2021	Norway	Human	18	O:3	ERS16770324	2021	NA	NA	224	216	208	205	200
NIPH-YERS-00866	Yersinia enterocolitica	4	09/02/2021	Norway	Human	18	O:3	ERS16770325	2021	NA	NA	182	176	169	168	164
NIPH-YERS-00867	Yersinia enterocolitica	4	11/02/2021	Norway	Human	18	O:3	ERS16770326	2021	NA	NA	225	217	209	206	201
NIPH-YERS-00868	Yersinia enterocolitica	4	09/02/2021	Norway	Human	18	O:3	ERS16770327	2021	NA	NA	182	176	169	168	164
NIPH-YERS-00869	Yersinia enterocolitica	4	12/02/2021	Norway	Human	18	O:3	ERS16770328	2021	NA	NA	182	176	169	168	164
NIPH-YERS-00870	Yersinia enterocolitica	4	11/02/2021	Norway	Human	18	O:3	ERS16770329	2021	NA	NA	226	218	210	207	202
NIPH-YERS-00873	Yersinia enterocolitica	4	16/02/2021	Norway	Human	18	O:3	ERS16770330	2021	NA	NA	182	176	169	168	164
NIPH-YERS-00874	Yersinia enterocolitica	4	18/02/2021	Norway	Human	18	O:3	ERS16770331	2021	NA	NA	182	176	169	168	164
NIPH-YERS-00875	Yersinia enterocolitica	4	16/02/2021	Norway	Human	18	O:3	ERS16770332	2021	NA	NA	172	167	161	161	157
NIPH-YERS-00876	Yersinia enterocolitica	4	12/02/2021	Norway	Human	18	O:3	ERS16770333	2021	NA	NA	227	219	211	208	203
NIPH-YERS-00879	Yersinia enterocolitica	1Aa	15/02/2021	Norway	Human	118		ERS16770334	2021	NA	NA	128	125	122	122	121
NIPH-YERS-00880	Yersinia enterocolitica	4	24/02/2021	Norway	Human	18	O:3	ERS16770335	2021	NA	NA	172	167	161	161	157
NIPH-YERS-00881	Yersinia enterocolitica	1Aa	09/03/2021	Norway	Human	184		ERS16770336	2021	NA	NA	51	50	50	50	49
NIPH-YERS-00889	Yersinia enterocolitica	4	18/03/2021	Norway	Human	18	O:3	ERS16770338	2021	NA	NA	229	221	213	210	205
NIPH-YERS-00898	Yersinia enterocolitica	4	03/04/2021	Norway	Human	18	O:3	ERS16770339	2021	NA	NA	230	222	214	211	206
NIPH-YERS-00900	Yersinia enterocolitica	1Aa	14/04/2021	Norway	Human	355	O:8	ERS16770340	2021	NA	NA	129	126	123	123	122
NIPH-YERS-00901	Yersinia enterocolitica	1Aa	12/04/2021	Norway	Human	278		ERS16770341	2021	NA	NA	130	127	124	124	123
NIPH-YERS-00904	Yersinia enterocolitica	1Aa	26/04/2021	Norway	Human	648	O:5	ERS16770342	2021	NA	NA	131	128	125	125	124
NIPH-YERS-00906	Yersinia enterocolitica	1Aa	23/04/2021	Norway	Human	600		ERS16770343	2021	NA	NA	132	129	126	126	125
NIPH-YERS-00909	Yersinia enterocolitica	4	26/04/2021	Norway	Human	18	O:3	ERS16770344	2021	Y_enterocolitica_Cluster_2021-02	Unknwon source	183	177	170	169	165
NIPH-YERS-00910	Yersinia enterocolitica	4	22/04/2021	Norway	Human	18	O:3	ERS16770345	2021	NA	NA	184	178	171	170	166
NIPH-YERS-00911	Yersinia enterocolitica	4	30/04/2021	Norway	Human	18	O:3	ERS16770347	2021	Y_enterocolitica_Cluster_2021-02	Unknwon source	185	177	170	169	165
NIPH-YERS-00913	Yersinia enterocolitica	4	29/04/2021	Norway	Human	18	O:3	ERS16770348	2021	Y_enterocolitica_Cluster_2021-02	Unknwon source	185	177	170	169	165
NIPH-YERS-00914	Yersinia enterocolitica	4	26/04/2021	Norway	Human	18	O:3	ERS16770349	2021	Y_enterocolitica_Cluster_2021-02	Unknwon source	185	177	170	169	165
NIPH-YERS-00915	Yersinia enterocolitica	4	28/04/2021	Norway	Human	18	O:3	ERS16770350	2021	Y_enterocolitica_Cluster_2021-02	Unknwon source	185	177	170	169	165
NIPH-YERS-00916	Yersinia enterocolitica	2/3-9b	27/04/2021	Norway	Human	12	O:9	ERS16770351	2021	NA	NA	231	43	43	43	42
NIPH-YERS-00919	Yersinia enterocolitica	4	28/04/2021	Norway	Human	18	O:3	ERS16770352	2021	Y_enterocolitica_Cluster_2021-02	Unknwon source	185	177	170	169	165
NIPH-YERS-00920	Yersinia enterocolitica	4	29/04/2021	Norway	Human	18	O:3	ERS16770353	2021	Y_enterocolitica_Cluster_2021-02	Unknwon source	185	177	170	169	165
NIPH-YERS-00921	Yersinia enterocolitica	4	27/04/2021	Norway	Human	18	O:3	ERS16770354	2021	Y_enterocolitica_Cluster_2021-02	Unknwon source	185	177	170	169	165
NIPH-YERS-00922	Yersinia enterocolitica	4	28/04/2021	Norway	Human	18	O:3	ERS16770355	2021	Y_enterocolitica_Cluster_2021-02	Unknwon source	185	177	170	169	165
NIPH-YERS-00923	Yersinia enterocolitica	4	30/04/2021	Norway	Human	18	O:3	ERS16770356	2021	Y_enterocolitica_Cluster_2021-02	Unknwon source	185	177	170	169	165
NIPH-YERS-00926	Yersinia enterocolitica	1Aa	30/04/2021	Norway	Human	119		ERS16770357	2021	NA	NA	133	130	127	127	126
NIPH-YERS-00927	Yersinia enterocolitica	4	11/05/2021	Norway	Human	18	O:3	ERS16770358	2021	Y_enterocolitica_Cluster_2021-02	Unknwon source	185	177	170	169	165
NIPH-YERS-00928	Yersinia enterocolitica	4	06/05/2021	Norway	Human	18	O:3	ERS16770359	2021	Y_enterocolitica_Cluster_2021-02	Unknwon source	185	177	170	169	165
NIPH-YERS-00929	Yersinia enterocolitica	4	03/05/2021	Norway	Human	18	O:3	ERS16770360	2021	Y_enterocolitica_Cluster_2021-02	Unknwon source	185	177	170	169	165
NIPH-YERS-00930	Yersinia enterocolitica	4	04/05/2021	Norway	Human	18	O:3	ERS16770361	2021	Y_enterocolitica_Cluster_2021-02	Unknwon source	185	177	170	169	165
NIPH-YERS-00932	Yersinia enterocolitica	4	06/05/2021	Norway	Human	18	O:3	ERS16770362	2021	Y_enterocolitica_Cluster_2021-02	Unknwon source	185	177	170	169	165
NIPH-YERS-00933	Yersinia enterocolitica	4	09/05/2021	Norway	Human	18	O:3	ERS16770363	2021	Y_enterocolitica_Cluster_2021-02	Unknwon source	185	177	170	169	165
NIPH-YERS-00936	Yersinia enterocolitica	1Aa	06/05/2021	Norway	Human	651		ERS16770364	2021	NA	NA	134	131	128	128	127
NIPH-YERS-00938	Yersinia enterocolitica	4	11/05/2021	Norway	Human	18	O:3	ERS16770365	2021	NA	NA	186	179	172	171	167
NIPH-YERS-00939	Yersinia enterocolitica	4	14/05/2021	Norway	Human	18	O:3	ERS16770366	2021	NA	NA	186	179	172	171	167
NIPH-YERS-00940	Yersinia enterocolitica	4	14/05/2021	Norway	Human	18	O:3	ERS16770367	2021	Y_enterocolitica_Cluster_2021-02	Unknwon source	185	177	170	169	165
NIPH-YERS-00944	Yersinia enterocolitica	4	20/05/2021	Norway	Human	18	O:3	ERS16770368	2021	NA	NA	186	179	172	171	167
NIPH-YERS-00945	Yersinia enterocolitica	4	14/05/2021	Norway	Human	18	O:3	ERS16770370	2021	NA	NA	187	180	173	172	168
NIPH-YERS-00946	Yersinia enterocolitica	4	18/05/2021	Norway	Human	18	O:3	ERS16770371	2021	NA	NA	188	181	174	173	169
NIPH-YERS-00947	Yersinia enterocolitica	4	18/05/2021	Norway	Human	18	O:3	ERS16770372	2021	NA	NA	189	182	175	174	170
NIPH-YERS-00948	Yersinia enterocolitica	4	22/01/2021	Norway	Human	18	O:3	ERS16770373	2021	NA	NA	188	181	174	173	169
NIPH-YERS-00951	Yersinia enterocolitica	4	21/05/2021	Norway	Human	18	O:3	ERS16770374	2021	NA	NA	189	182	175	174	170
NIPH-YERS-00952	Yersinia enterocolitica	4	26/05/2021	Norway	Human	18	O:3	ERS16770375	2021	NA	NA	190	183	160	160	156
NIPH-YERS-00954	Yersinia enterocolitica	4	27/05/2021	Norway	Human	18	O:3	ERS16770376	2021	NA	NA	188	181	174	173	169
NIPH-YERS-00958	Yersinia enterocolitica	4	25/05/2021	Norway	Human	652	O:3	ERS16770377	2021	NA	NA	135	132	129	129	128
NIPH-YERS-00960	Yersinia enterocolitica	4	01/06/2021	Norway	Human	18	O:3	ERS16770378	2021	NA	NA	191	184	176	175	171
NIPH-YERS-00961	Yersinia enterocolitica	4	27/05/2021	Norway	Human	18	O:3	ERS16770379	2021	NA	NA	188	181	174	173	169
NIPH-YERS-00975	Yersinia enterocolitica	4	05/07/2021	Norway	Human	18	O:3	ERS16770380	2021	NA	NA	232	223	215	212	207
NIPH-YERS-00976	Yersinia enterocolitica	2/3-9b	20/07/2021	Norway	Human	12	O:9	ERS16770381	2021	NA	NA	233	224	216	213	208
NIPH-YERS-00984	Yersinia enterocolitica	4	27/07/2021	Norway	Human	18	O:3	ERS16770382	2021	NA	NA	234	225	217	214	209
NIPH-YERS-00990	Yersinia enterocolitica	4	17/08/2021	Norway	Human	276	O:3	ERS16770383	2021	NA	NA	235	226	218	215	210
NIPH-YERS-00992	Yersinia enterocolitica	4	17/08/2021	Norway	Human	18	O:3	ERS16770384	2021	NA	NA	202	194	186	185	181
NIPH-YERS-00998	Yersinia enterocolitica	4	02/09/2021	Norway	Human	18	O:3	ERS16770385	2021	NA	NA	236	227	219	216	211
NIPH-YERS-00999	Yersinia enterocolitica	2/3-9b	31/08/2021	Norway	Human	12	O:9	ERS16770386	2021	NA	NA	136	133	7	7	7
NIPH-YERS-01001	Yersinia enterocolitica	4	07/09/2021	Norway	Human	18	O:3	ERS16770387	2021	NA	NA	237	228	220	217	212
NIPH-YERS-01002	Yersinia enterocolitica	4	06/09/2021	Norway	Human	276	O:3	ERS16770388	2021	NA	NA	238	229	221	218	213
NIPH-YERS-01003	Yersinia enterocolitica	4	03/09/2021	Norway	Human	18	O:3	ERS16770389	2021	NA	NA	239	230	222	219	214
NIPH-YERS-01006	Yersinia enterocolitica	2/3-5a	09/09/2021	Norway	Human	14	O:5,27	ERS16770390	2021	NA	NA	240	231	223	220	215
NIPH-YERS-01009	Yersinia enterocolitica	1Aa	13/09/2021	Norway	Human	184		ERS16770391	2021	NA	NA	241	232	50	50	49
NIPH-YERS-01010	Yersinia enterocolitica	4	20/09/2021	Norway	Human	18	O:3	ERS16770393	2021	NA	NA	242	233	224	221	216
NIPH-YERS-01013	Yersinia enterocolitica	4	23/09/2021	Norway	Human	18	O:3	ERS16770394	2021	NA	NA	243	234	225	222	217
NIPH-YERS-01017	Yersinia enterocolitica	1Aa	17/09/2021	Norway	Human	184		ERS16770395	2021	NA	NA	51	50	50	50	49
NIPH-YERS-01018	Yersinia enterocolitica	2/3-5a	24/09/2021	Norway	Human	14	O:5,27	ERS16770396	2021	NA	NA	244	235	130	130	129
NIPH-YERS-01020	Yersinia enterocolitica	4	28/09/2021	Norway	Human	18	O:3	ERS16770397	2021	NA	NA	245	236	206	203	198
NIPH-YERS-01024	Yersinia enterocolitica	4	05/10/2021	Norway	Human	18	O:3	ERS16770398	2021	NA	NA	246	214	206	203	198
NIPH-YERS-01025	Yersinia enterocolitica	4	10/10/2021	Norway	Human	18	O:3	ERS16770399	2021	NA	NA	246	214	206	203	198
NIPH-YERS-01027	Yersinia enterocolitica	2/3-5a	06/10/2021	Norway	Human	14	O:5,27	ERS16770400	2021	NA	NA	137	134	130	130	129
NIPH-YERS-01030	Yersinia enterocolitica	4	13/10/2021	Norway	Human	18	O:3	ERS16770401	2021	NA	NA	247	237	227	223	218
NIPH-YERS-01031	Yersinia enterocolitica	4	12/10/2021	Norway	Human	18	O:3	ERS16770402	2021	NA	NA	248	238	228	224	219
NIPH-YERS-01034	Yersinia enterocolitica	4	13/10/2021	Norway	Human	18	O:3	ERS16770403	2021	NA	NA	249	239	229	225	220
NIPH-YERS-01036	Yersinia enterocolitica	4	22/10/2021	Norway	Human	18	O:3	ERS16770404	2021	NA	NA	250	240	230	226	221
NIPH-YERS-01037	Yersinia enterocolitica	2/3-9b	22/10/2021	Norway	Human	12	O:9	ERS16770405	2021	NA	NA	251	241	231	227	222
NIPH-YERS-01040	Yersinia enterocolitica	1Aa	04/11/2021	Norway	Human	434		ERS16770406	2021	NA	NA	146	143	133	133	132
NIPH-YERS-01049	Yersinia enterocolitica	1Aa	30/11/2021	Norway	Human	17		ERS16770408	2021	NA	NA	138	135	131	131	130
NIPH-YERS-01050	Yersinia enterocolitica	4	01/12/2021	Norway	Human	18	O:3	ERS16770409	2021	NA	NA	253	243	233	229	224
NIPH-YERS-01053	Yersinia enterocolitica	4	07/12/2021	Norway	Human	18	O:3	ERS16770410	2021	NA	NA	180	174	167	166	162
NIPH-YERS-01054	Yersinia enterocolitica	2/3-9b	08/12/2021	Norway	Human	12	O:9	ERS16770411	2021	NA	NA	139	136	132	132	131
NIPH-YERS-01055	Yersinia enterocolitica	2/3-9b	10/12/2021	Norway	Human	12	O:9	ERS16770412	2021	NA	NA	254	244	5	5	5
NIPH-YERS-01056	Yersinia enterocolitica	1Aa	20/12/2021	Norway	Human	359		ERS16770413	2021	NA	NA	255	245	234	231	226
NIPH-YERS-01057	Yersinia enterocolitica	4	09/12/2021	Norway	Human	18	O:3	ERS16770414	2021	NA	NA	256	246	235	232	227
NIPH-YERS-01059	Yersinia enterocolitica	4	15/12/2021	Norway	Human	18	O:3	ERS16770416	2021	NA	NA	257	247	236	233	228
NIPH-YERS-01062	Yersinia enterocolitica	2/3-9b	24/12/2021	Norway	Human	12	O:9	ERS16770417	2021	NA	NA	139	136	132	132	131
NIPH-YERS-01070	Yersinia enterocolitica	1Aa	26/12/2021	Norway	Human	434		ERS16770421	2021	NA	NA	140	137	133	133	132
NIPH-YERS-01073	Yersinia enterocolitica	1Aa	03/01/2022	Norway	Human	719		ERS16770423	2022	NA	NA	141	138	134	134	133
NIPH-YERS-01074	Yersinia enterocolitica	4	05/01/2022	Norway	Human	18	O:3	ERS16770424	2022	Y_enterocolitica_Cluster_2022-01	Contaminated pork products (nakke, sylte)	192	185	177	176	172
NIPH-YERS-01075	Yersinia enterocolitica	2/3-9b	05/01/2022	Norway	Human	12	O:9	ERS16770425	2022	NA	NA	139	136	132	132	131
NIPH-YERS-01077	Yersinia enterocolitica	4	08/01/2022	Norway	Human	18	O:3	ERS16770426	2022	NA	NA	193	186	178	177	173
NIPH-YERS-01078	Yersinia enterocolitica	2/3-9b	08/01/2022	Norway	Human	12	O:9	ERS16770427	2022	NA	NA	139	136	132	132	131
NIPH-YERS-01079	Yersinia enterocolitica	2/3-9b	09/01/2022	Norway	Human	12	O:9	ERS16770428	2022	NA	NA	139	136	132	132	131
NIPH-YERS-01080	Yersinia enterocolitica	2/3-9b	05/01/2022	Norway	Human	12	O:9	ERS16770429	2022	NA	NA	139	136	132	132	131
NIPH-YERS-01081	Yersinia enterocolitica	4	06/01/2022	Norway	Human	18	O:3	ERS16770430	2022	NA	NA	194	187	179	178	174
NIPH-YERS-01084	Yersinia enterocolitica	4	13/01/2022	Norway	Human	18	O:3	ERS16770431	2022	NA	NA	194	187	179	178	174
NIPH-YERS-01085	Yersinia enterocolitica	4	11/01/2022	Norway	Human	18	O:3	ERS16770432	2022	NA	NA	195	188	180	179	175
NIPH-YERS-01086	Yersinia enterocolitica	4	12/01/2022	Norway	Human	18	O:3	ERS16770433	2022	NA	NA	196	189	181	180	176
NIPH-YERS-01087	Yersinia enterocolitica	4	12/01/2022	Norway	Human	18	O:3	ERS16770434	2022	Y_enterocolitica_Cluster_2022-01	Contaminated pork products (nakke, sylte)	192	185	177	176	172
NIPH-YERS-01088	Yersinia enterocolitica	2/3-9b	11/01/2022	Norway	Human	12	O:9	ERS16770435	2022	NA	NA	139	136	132	132	131
NIPH-YERS-01089	Yersinia enterocolitica	4	13/01/2022	Norway	Human	18	O:3	ERS16770437	2022	Y_enterocolitica_Cluster_2022-01	Contaminated pork products (nakke, sylte)	192	185	177	176	172
NIPH-YERS-01090	Yersinia enterocolitica	4	14/01/2022	Norway	Human	18	O:3	ERS16770438	2022	NA	NA	197	190	182	181	177
NIPH-YERS-01092	Yersinia enterocolitica	4	12/01/2022	Norway	Human	18	O:3	ERS16770439	2022	NA	NA	198	191	183	182	178
NIPH-YERS-01093	Yersinia enterocolitica	4	18/01/2022	Norway	Human	18	O:3	ERS16770440	2022	NA	NA	199	192	184	183	179
NIPH-YERS-01095	Yersinia enterocolitica	2/3-9b	17/01/2022	Norway	Human	12	O:9	ERS16770441	2022	NA	NA	139	136	132	132	131
NIPH-YERS-01096	Yersinia enterocolitica	4	19/01/2022	Norway	Human	18	O:3	ERS16770442	2022	NA	NA	202	194	186	185	181
NIPH-YERS-01097	Yersinia enterocolitica	4	27/01/2022	Norway	Human	18	O:3	ERS16770443	2022	NA	NA	264	253	242	239	233
NIPH-YERS-01100	Yersinia enterocolitica	2/3-9b	19/01/2022	Norway	Human	12	O:9	ERS16770444	2022	NA	NA	139	136	132	132	131
NIPH-YERS-01101	Yersinia enterocolitica	4	25/01/2022	Norway	Human	18	O:3	ERS16770445	2022	NA	NA	197	190	182	181	177
NIPH-YERS-01103	Yersinia enterocolitica	2/3-9b	25/01/2022	Norway	Human	12	O:9	ERS16770446	2022	NA	NA	200	193	185	184	180
NIPH-YERS-01104	Yersinia enterocolitica	4	27/01/2022	Norway	Human	18	O:3	ERS16770447	2022	Y_enterocolitica_Cluster_2022-01	Contaminated pork products (nakke, sylte)	201	185	177	176	172
NIPH-YERS-01107	Yersinia enterocolitica	4	01/02/2022	Norway	Human	18	O:3	ERS16770448	2022	Y_enterocolitica_Cluster_2022-01	Contaminated pork products (nakke, sylte)	201	185	177	176	172
NIPH-YERS-01108	Yersinia enterocolitica	4	02/02/2022	Norway	Human	18	O:3	ERS16770449	2022	Y_enterocolitica_Cluster_2022-01	Contaminated pork products (nakke, sylte)	201	185	177	176	172
NIPH-YERS-01109	Yersinia enterocolitica	4	01/02/2022	Norway	Human	18	O:3	ERS16770450	2022	Y_enterocolitica_Cluster_2022-01	Contaminated pork products (nakke, sylte)	201	185	177	176	172
NIPH-YERS-01110	Yersinia enterocolitica	4	02/02/2022	Norway	Human	18	O:3	ERS16770451	2022	Y_enterocolitica_Cluster_2022-01	Contaminated pork products (nakke, sylte)	201	185	177	176	172
NIPH-YERS-01111	Yersinia enterocolitica	2/3-9b	28/01/2022	Norway	Human	12	O:9	ERS16770452	2022	NA	NA	7	7	7	7	7
NIPH-YERS-01113	Yersinia enterocolitica	4	03/02/2022	Norway	Human	18	O:3	ERS16770453	2022	Y_enterocolitica_Cluster_2022-01	Contaminated pork products (nakke, sylte)	201	185	177	176	172
NIPH-YERS-01114	Yersinia enterocolitica	4	03/02/2022	Norway	Human	18	O:3	ERS16770454	2022	NA	NA	265	254	243	240	234
NIPH-YERS-01117	Yersinia enterocolitica	4	04/02/2022	Norway	Human	18	O:3	ERS16770455	2022	Y_enterocolitica_Cluster_2022-01	Contaminated pork products (nakke, sylte)	201	185	177	176	172
NIPH-YERS-01118	Yersinia enterocolitica	4	04/02/2022	Norway	Human	18	O:3	ERS16770456	2022	Y_enterocolitica_Cluster_2022-01	Contaminated pork products (nakke, sylte)	192	185	177	176	172
NIPH-YERS-01119	Yersinia enterocolitica	4	04/02/2022	Norway	Human	18	O:3	ERS16770458	2022	Y_enterocolitica_Cluster_2022-01	Contaminated pork products (nakke, sylte)	201	185	177	176	172
NIPH-YERS-01121	Yersinia enterocolitica	4	06/02/2022	Norway	Human	18	O:3	ERS16770459	2022	NA	NA	266	255	244	241	235
NIPH-YERS-01122	Yersinia enterocolitica	4	07/02/2022	Norway	Human	18	O:3	ERS16770460	2022	Y_enterocolitica_Cluster_2022-01	Contaminated pork products (nakke, sylte)	201	185	177	176	172
NIPH-YERS-01129	Yersinia enterocolitica	2/3-5a	22/02/2022	Norway	Human	14	O:5,27	ERS16770461	2022	NA	NA	267	256	245	242	236
NIPH-YERS-01132	Yersinia enterocolitica	2/3-5a	02/03/2022	Norway	Human	14	O:5,27	ERS16770462	2022	NA	NA	268	257	246	243	237
NIPH-YERS-01134	Yersinia enterocolitica	4	04/03/2022	Norway	Human	18	O:3	ERS16770463	2022	NA	NA	266	255	244	241	235
NIPH-YERS-01137	Yersinia enterocolitica	4	07/03/2022	Norway	Human	18	O:3	ERS16770464	2022	NA	NA	269	258	247	244	163
NIPH-YERS-01139	Yersinia enterocolitica	4	07/03/2022	Norway	Human	18	O:3	ERS16770465	2022	NA	NA	270	258	247	244	163
NIPH-YERS-01140	Yersinia enterocolitica	4	14/03/2022	Norway	Human	18	O:3	ERS16770466	2022	NA	NA	271	259	248	82	81
NIPH-YERS-01144	Yersinia enterocolitica	4	18/03/2022	Norway	Human	755	O:3	ERS16770467	2022	NA	NA	63	62	62	62	61
NIPH-YERS-01149	Yersinia enterocolitica	2/3-9b	23/03/2022	Norway	Human	12	O:9	ERS16770468	2022	NA	NA	272	260	249	245	238
NIPH-YERS-01151	Yersinia enterocolitica	4	30/03/2022	Norway	Human	18	O:3	ERS16770469	2022	NA	NA	172	167	161	161	157
NIPH-YERS-01153	Yersinia enterocolitica	4	11/04/2022	Norway	Human	18	O:3	ERS16770470	2022	NA	NA	273	261	250	246	239
NIPH-YERS-01155	Yersinia enterocolitica	2/3-9b	05/04/2022	Norway	Human	12	O:9	ERS16770471	2022	NA	NA	142	139	135	135	134
NIPH-YERS-01162	Yersinia enterocolitica	4	27/04/2022	Norway	Human	18	O:3	ERS16770472	2022	NA	NA	202	194	186	185	181
NIPH-YERS-01168	Yersinia enterocolitica	4	02/05/2022	Norway	Human	18	O:3	ERS16770473	2022	NA	NA	274	262	251	247	240
NIPH-YERS-01169	Yersinia enterocolitica	4	02/05/2022	Norway	Human	18	O:3	ERS16770474	2022	NA	NA	275	263	252	248	241
NIPH-YERS-01174	Yersinia enterocolitica	4	06/05/2022	Norway	Human	18	O:3	ERS16770475	2022	NA	NA	202	194	186	185	181
NIPH-YERS-01175	Yersinia enterocolitica	1Aa	09/05/2022	Norway	Human	NA		ERS16770476	2022	NA	NA	143	140	136	136	135
NIPH-YERS-01178	Yersinia enterocolitica	4	13/05/2022	Norway	Human	18	O:3	ERS16770477	2022	NA	NA	276	264	253	249	242
NIPH-YERS-01183	Yersinia enterocolitica	2/3-5a	19/05/2022	Norway	Human	14	O:5,27	ERS16770478	2022	NA	NA	277	265	254	250	243
NIPH-YERS-01185	Yersinia enterocolitica	4	28/05/2022	Norway	Human	18	O:3	ERS16770480	2022	NA	NA	278	266	255	251	244
NIPH-YERS-01186	Yersinia enterocolitica	4	24/05/2022	Norway	Human	18	O:3	ERS16770481	2022	NA	NA	279	267	256	252	245
NIPH-YERS-01188	Yersinia enterocolitica	2/3-5a	02/06/2022	Norway	Human	14	O:5,27	ERS16770482	2022	NA	NA	280	268	257	253	246
NIPH-YERS-01194	Yersinia enterocolitica	4	05/06/2022	Norway	Human	18	O:3	ERS16770483	2022	Y_enterocolitica_Cluster_2022-03	Suspected bagged leafy greens	203	195	187	186	182
NIPH-YERS-01195	Yersinia enterocolitica	4	09/06/2022	Norway	Human	18	O:3	ERS16770484	2022	NA	NA	281	269	258	254	247
NIPH-YERS-01199	Yersinia enterocolitica	4	09/06/2022	Norway	Human	18	O:3	ERS16770485	2022	NA	NA	282	270	259	206	201
NIPH-YERS-01201	Yersinia enterocolitica	4	10/06/2022	Norway	Human	18	O:3	ERS16770486	2022	Y_enterocolitica_Cluster_2022-03	Suspected bagged leafy greens	203	195	187	186	182
NIPH-YERS-01207	Yersinia enterocolitica	2/3-9b	15/06/2022	Norway	Human	12	O:9	ERS16770487	2022	NA	NA	284	272	261	256	249
NIPH-YERS-01211	Yersinia enterocolitica	4	17/06/2022	Norway	Human	18	O:3	ERS16770488	2022	Y_enterocolitica_Cluster_2022-03	Suspected bagged leafy greens	203	195	187	186	182
NIPH-YERS-01216	Yersinia enterocolitica	4	22/06/2022	Norway	Human	18	O:3	ERS16770489	2022	Y_enterocolitica_Cluster_2022-03	Suspected bagged leafy greens	204	196	188	186	182
NIPH-YERS-01217	Yersinia enterocolitica	4	29/06/2022	Norway	Human	18	O:3	ERS16770490	2022	Y_enterocolitica_Cluster_2022-03	Suspected bagged leafy greens	203	195	187	186	182
NIPH-YERS-01218	Yersinia enterocolitica	2/3-9b	25/06/2022	Norway	Human	12	O:9	ERS16770491	2022	NA	NA	285	273	7	7	7
NIPH-YERS-01219	Yersinia enterocolitica	4	01/07/2022	Norway	Human	18	O:3	ERS16770492	2022	Y_enterocolitica_Cluster_2022-03	Suspected bagged leafy greens	203	195	187	186	182
NIPH-YERS-01221	Yersinia enterocolitica	4	27/06/2022	Norway	Human	18	O:3	ERS16770493	2022	Y_enterocolitica_Cluster_2022-03	Suspected bagged leafy greens	203	195	187	186	182
NIPH-YERS-01222	Yersinia enterocolitica	4	30/06/2022	Norway	Human	755	O:3	ERS16770494	2022	NA	NA	144	141	137	137	136
NIPH-YERS-01223	Yersinia enterocolitica	4	29/06/2022	Norway	Human	18	O:3	ERS16770495	2022	Y_enterocolitica_Cluster_2022-03	Suspected bagged leafy greens	203	195	187	186	182
NIPH-YERS-01224	Yersinia enterocolitica	4	01/07/2022	Norway	Human	18	O:3	ERS16770496	2022	NA	NA	205	197	189	187	183
NIPH-YERS-01225	Yersinia enterocolitica	2/3-5a	04/07/2022	Norway	Human	140	O:5,27	ERS16770497	2022	NA	NA	145	142	138	138	137
NIPH-YERS-01226	Yersinia enterocolitica	4	04/07/2022	Norway	Human	18	O:3	ERS16770498	2022	NA	NA	206	198	190	188	158
NIPH-YERS-01227	Yersinia enterocolitica	4	05/07/2022	Norway	Human	18	O:3	ERS16770499	2022	NA	NA	207	199	191	189	184
NIPH-YERS-01228	Yersinia enterocolitica	4	05/07/2022	Norway	Human	18	O:3	ERS16770501	2022	NA	NA	208	200	192	190	185
NIPH-YERS-01230	Yersinia enterocolitica	4	15/07/2022	Norway	Human	18	O:3	ERS16770502	2022	NA	NA	209	201	193	191	186
NIPH-YERS-01234	Yersinia enterocolitica	4	30/06/2022	Norway	Human	18	O:3	ERS16770503	2022	Y_enterocolitica_Cluster_2022-03	Suspected bagged leafy greens	203	195	187	186	182
NIPH-YERS-01238	Yersinia enterocolitica	4	26/07/2022	Norway	Human	18	O:3	ERS16770504	2022	NA	NA	210	202	194	192	187
NIPH-YERS-01240	Yersinia enterocolitica	4	29/07/2022	Norway	Human	18	O:3	ERS16770505	2022	NA	NA	211	203	195	179	175
NIPH-YERS-01242	Yersinia enterocolitica	4	27/07/2022	Norway	Human	18	O:3	ERS16770506	2022	NA	NA	212	204	196	193	188
NIPH-YERS-01246	Yersinia enterocolitica	1Aa	15/08/2022	Norway	Human	434		ERS16770507	2022	NA	NA	146	143	133	133	132
NIPH-YERS-01247	Yersinia enterocolitica	4	15/08/2022	Norway	Human	18	O:3	ERS16770508	2022	NA	NA	395	370	351	341	331
NIPH-YERS-01249	Yersinia enterocolitica	4	15/08/2022	Norway	Human	18	O:3	ERS16770509	2022	NA	NA	212	204	196	193	188
NIPH-YERS-01251	Yersinia enterocolitica	2/3-9b	18/08/2022	Norway	Human	12	O:9	ERS16770510	2022	NA	NA	147	144	139	139	138
NIPH-YERS-01255	Yersinia enterocolitica	4	23/08/2022	Norway	Human	18	O:3	ERS16770511	2022	NA	NA	202	194	186	185	181
NIPH-YERS-01256	Yersinia enterocolitica	2/3-9b	24/08/2022	Norway	Human	12	O:9	ERS16770512	2022	NA	NA	396	371	352	342	332
NIPH-YERS-01257	Yersinia enterocolitica	4	29/08/2022	Norway	Human	18	O:3	ERS16770513	2022	NA	NA	397	372	353	343	333
NIPH-YERS-01260	Yersinia enterocolitica	2/3-9b	01/09/2022	Norway	Human	12	O:9	ERS16770514	2022	NA	NA	398	373	354	344	334
NIPH-YERS-01261	Yersinia enterocolitica	4	01/09/2022	Norway	Human	755	O:3	ERS16770515	2022	NA	NA	148	145	140	140	139
NIPH-YERS-01263	Yersinia enterocolitica	2/3-9b	08/09/2022	Norway	Human	12	O:9	ERS16770516	2022	NA	NA	399	374	343	334	324
NIPH-YERS-01264	Yersinia enterocolitica	2/3-9b	06/09/2022	Norway	Human	12	O:9	ERS16770517	2022	NA	NA	400	375	355	345	335
NIPH-YERS-01265	Yersinia enterocolitica	4	08/09/2022	Norway	Human	18	O:3	ERS16770518	2022	NA	NA	401	376	356	346	336
NIPH-YERS-01267	Yersinia enterocolitica	4	08/09/2022	Norway	Human	18	O:3	ERS16770519	2022	NA	NA	402	377	357	347	337
NIPH-YERS-01273	Yersinia enterocolitica	4	27/09/2022	Norway	Human	18	O:3	ERS16770520	2022	NA	NA	403	378	358	348	338
NIPH-YERS-01274	Yersinia enterocolitica	4	27/09/2022	Norway	Human	18	O:3	ERS16770521	2022	NA	NA	404	379	359	349	234
NIPH-YERS-01276	Yersinia enterocolitica	4	05/10/2022	Norway	Human	18	O:3	ERS16770523	2022	NA	NA	405	380	360	48	47
NIPH-YERS-01277	Yersinia enterocolitica	4	06/10/2022	Norway	Human	18	O:3	ERS16770524	2022	NA	NA	405	380	360	48	47
NIPH-YERS-01293	Yersinia enterocolitica	2/3-5a	27/10/2022	Norway	Human	14	O:5,27	ERS16770526	2022	NA	NA	406	381	361	350	339
NIPH-YERS-01297	Yersinia enterocolitica	4	01/11/2022	Norway	Human	18	O:3	ERS16770527	2022	NA	NA	407	382	362	351	340
NIPH-YERS-00001	Yersinia enterocolitica	2/3-9b	03/01/2006	Norway	Human	12	O:9	ERS16901212	2006	NA	NA	288	276	264	259	252
NIPH-YERS-00003	Yersinia enterocolitica	4	19/01/2006	Norway	Human	18	O:3	ERS16901213	2006	NA	NA	289	277	265	260	253
NIPH-YERS-00004	Yersinia enterocolitica	4	23/01/2006	Norway	Human	18	O:3	ERS16901214	2006	NA	NA	291	279	267	262	255
NIPH-YERS-00163	Yersinia enterocolitica	2/3-9b	28/05/2018	Norway	Human	12	O:9	ERS16901215	2018	Y_enterocolitica_Cluster_2018-02	Suspected bagged leafy greens	18	18	18	18	6
NIPH-YERS-00438	Yersinia enterocolitica	1Aa	04/04/2019	Norway	Human	355	O:8	ERS16901217	2019	NA	NA	111	109	106	106	105
NIPH-YERS-00703	Yersinia enterocolitica	1Aa	05/05/2020	Norway	Human	359		ERS16901219	2020	NA	NA	385	363	344	231	226
NIPH-YERS-00708	Yersinia enterocolitica	4	18/05/2020	Norway	Human	18	O:3	ERS16901220	2020	Y_enterocolitica_Cluster_2020-02	Suspected bagged leafy greens (baby spinach)	171	166	160	160	156
SAMEA1705958	NA	1B	NA	NA	NA	NA	NA	NA	NA	NA	NA	213	206	199	196	191
SAMEA2271938	NA	4	NA	NA	NA	NA	NA	NA	NA	NA	NA	214	207	200	197	192
SAMN02603637	NA	2/3-9a	NA	NA	NA	NA	NA	NA	NA	NA	NA	NA	NA	NA	NA	NA
SAMEA4532339	NA	1Aa	NA	NA	Human	NA	NA	NA	NA	NA	NA	NA	NA	NA	NA	NA
SAMN03161068	NA	2/3-9a	NA	NA	NA	NA	NA	NA	NA	NA	NA	NA	NA	NA	NA	NA
SAMN03010445	NA	1B	NA	USA	Human	NA	NA	NA	NA	NA	NA	101	99	96	96	95
SAMN03434891	NA	1Aa	NA	South Korea	Fish	NA	NA	NA	2013	NA	NA	260	249	238	235	230
SAMN03078687	NA	1Aa	NA	South Korea	Food	NA	NA	NA	2014	NA	NA	260	249	238	235	230
SAMN03490473	NA	2/3-9a	NA	Belgium	Human	NA	NA	NA	1991	NA	NA	NA	NA	NA	NA	NA
SAMN05440467	NA	5	NA	Finland	Sheep	NA	NA	NA	2015	NA	NA	262	251	240	237	231
SAMN05413581	NA	5	NA	Switzerland	Alpine ibex	NA	NA	NA	2011	NA	NA	NA	NA	NA	NA	NA
SAMN05440502	NA	5	NA	Finland	Sheep	NA	NA	NA	2015	NA	NA	262	251	240	237	231
SAMN05440511	NA	5	NA	Finland	Sheep	NA	NA	NA	2015	NA	NA	262	251	240	237	231
SAMN05440514	NA	5	NA	Finland	Sheep	NA	NA	NA	2015	NA	NA	NA	NA	NA	NA	NA
SAMN05440573	NA	5	NA	Finland	Sheep	NA	NA	NA	2015	NA	NA	NA	NA	NA	NA	NA
SAMEA2742608	NA	4	NA	NA	NA	NA	NA	NA	NA	NA	NA	NA	NA	201	198	193
SAMEA3936789	NA	4	NA	Germany	Human	NA	NA	NA	NA	NA	NA	214	207	200	197	192
SAMN09641678	NA	4	NA	Germany	Human	NA	NA	NA	2007	NA	NA	NA	NA	NA	NA	NA
SAMEA2742606	NA	1B	NA	NA	NA	NA	NA	NA	NA	NA	NA	NA	NA	NA	NA	NA
SAMN16357251	NA	4	NA	Germany	NA	NA	NA	NA	NA	NA	NA	NA	NA	NA	NA	NA
SAMN16357259	NA	2/3-9b	NA	Germany	NA	NA	NA	NA	NA	NA	NA	NA	NA	NA	NA	NA
SAMN07276954	NA	1Aa	NA	South Korea	Bell Pepper	NA	NA	NA	2016	NA	NA	NA	NA	NA	NA	NA
SAMN07276970	NA	1Aa	NA	South Korea	Food	NA	NA	NA	2016	NA	NA	NA	NA	NA	NA	NA
SAMN03160540	NA	1B	NA	USA	Human	NA	NA	NA	NA	NA	NA	213	206	199	196	191
SAMEA5851839	NA	4	NA	NA	Human	NA	NA	NA	NA	NA	NA	215	208	202	199	194
SAMN30737592	NA	1Aa	NA	South Africa	NA	NA	NA	NA	2021	NA	NA	301	286	274	267	260
SAMN30737588	NA	1Aa	NA	South Africa	NA	NA	NA	NA	2021	NA	NA	NA	NA	NA	NA	NA
SAMN30737587	NA	1Aa	NA	South Africa	NA	NA	NA	NA	2021	NA	NA	NA	NA	NA	NA	NA
SAMN30737589	NA	1Aa	NA	South Africa	NA	NA	NA	NA	2021	NA	NA	NA	NA	NA	NA	NA
SAMN30737591	NA	1Aa	NA	South Africa	NA	NA	NA	NA	2021	NA	NA	NA	NA	NA	NA	NA
SAMN30737595	NA	1Aa	NA	South Africa	NA	NA	NA	NA	2021	NA	NA	NA	NA	NA	NA	NA
SAMN30737585	NA	1Aa	NA	South Africa	NA	NA	NA	NA	2021	NA	NA	299	284	272	265	258
SAMN30737593	NA	1Aa	NA	South Africa	NA	NA	NA	NA	2021	NA	NA	301	286	274	267	260
SAMN30737597	NA	1Aa	NA	South Africa	NA	NA	NA	NA	2021	NA	NA	299	284	272	265	258
SAMN30737583	NA	1Aa	NA	South Africa	NA	NA	NA	NA	2021	NA	NA	299	284	272	265	258
SAMN30737596	NA	1Aa	NA	South Africa	NA	NA	NA	NA	2021	NA	NA	299	284	272	265	258
SAMN30737586	NA	1Aa	NA	South Africa	NA	NA	NA	NA	2021	NA	NA	299	284	272	265	258
SAMN30737584	NA	1Aa	NA	South Africa	NA	NA	NA	NA	2021	NA	NA	NA	NA	NA	NA	NA
SAMN30737594	NA	1Aa	NA	South Africa	NA	NA	NA	NA	2021	NA	NA	NA	NA	NA	NA	NA
SAMEA2272355	NA	4	NA	NA	NA	NA	NA	NA	NA	NA	NA	NA	NA	NA	NA	NA
SAMEA2272063	NA	4	NA	NA	NA	NA	NA	NA	NA	NA	NA	NA	NA	NA	NA	NA
SAMEA2272449	NA	2/3-5a	NA	NA	NA	NA	NA	NA	NA	NA	NA	NA	NA	NA	NA	NA
SAMEA3146322	NA	4	NA	NA	Human	NA	NA	NA	NA	NA	NA	215	208	202	199	194
SAMEA3146304	NA	2/3-5a	NA	NA	Human	NA	NA	NA	NA	NA	NA	NA	NA	NA	NA	NA
SAMEA3146284	NA	2/3-9b	NA	NA	Human	NA	NA	NA	NA	NA	NA	NA	NA	NA	NA	NA
SAMEA3146323	NA	5	NA	NA	Human	NA	NA	NA	NA	NA	NA	NA	NA	NA	NA	NA
SAMEA3146262	NA	2/3-9b	NA	NA	Human	NA	NA	NA	NA	NA	NA	NA	NA	NA	194	189
SAMN02887290	NA	1B	NA	USA	Human	NA	NA	NA	NA	NA	NA	NA	NA	NA	NA	NA
SAMN02887256	NA	2/3-9a	NA	NA	NA	NA	NA	NA	NA	NA	NA	NA	NA	NA	230	225
SAMN02887277	NA	2/3-9a	NA	NA	NA	NA	NA	NA	NA	NA	NA	NA	NA	NA	NA	NA
SAMN02887299	NA	1B	NA	NA	NA	NA	NA	NA	NA	NA	NA	NA	NA	NA	NA	NA
SAMEA980219	NA	1Aa	NA	New Zealand	Sheep	NA	NA	NA	2007	NA	NA	NA	NA	NA	NA	NA
SAMEA980176	NA	4	NA	New Zealand	Human	NA	NA	NA	2008	NA	NA	NA	NA	NA	NA	NA
SAMEA1486282	NA	5	NA	France	Cattle	NA	NA	NA	NA	NA	NA	NA	NA	NA	NA	NA
SAMEA1486413	NA	4	NA	France	Human	NA	NA	NA	1999	NA	NA	NA	NA	NA	NA	NA
SAMEA980202	NA	1B	NA	Germany	Human	NA	NA	NA	2004	NA	NA	NA	NA	NA	NA	NA
SAMEA980188	NA	1Aa	NA	Germany	Human	NA	NA	NA	1997	NA	NA	NA	NA	NA	NA	NA
SAMEA859857	NA	2/3-9b	NA	Ireland	Human	NA	NA	NA	NA	NA	NA	NA	NA	NA	NA	NA
SAMEA859973	NA	2/3-9b	NA	Ireland	Pig	NA	NA	NA	NA	NA	NA	89	87	84	84	83
SAMEA980221	NA	4	NA	New Zealand	Animal	NA	NA	NA	2007	NA	NA	NA	NA	NA	NA	NA
SAMEA980215	NA	2/3-9b	NA	New Zealand	Human	NA	NA	NA	2008	NA	NA	NA	NA	NA	NA	NA
SAMEA1486345	NA	5	NA	Belgium	Hare	NA	NA	NA	NA	NA	NA	NA	NA	NA	NA	NA
SAMEA1486408	NA	5	NA	France	Hare	NA	NA	NA	NA	NA	NA	NA	NA	NA	NA	NA
SAMEA1486395	NA	4	NA	Australia	Human	NA	NA	NA	1991	NA	NA	NA	NA	NA	NA	NA
SAMEA1486286	NA	1B	NA	USA	Human	NA	NA	NA	NA	NA	NA	NA	NA	NA	NA	NA
SAMEA980186	NA	1B	NA	Germany	Human	NA	NA	NA	1984	NA	NA	NA	NA	NA	NA	NA
SAMEA980222	NA	4	NA	New Zealand	Dog	NA	NA	NA	2002	NA	NA	90	88	85	85	84
SAMEA980135	NA	2/3-5a	NA	New Zealand	Meat	NA	NA	NA	2003	NA	NA	NA	NA	NA	NA	NA
SAMEA980133	NA	2/3-9b	NA	New Zealand	Human	NA	NA	NA	2003	NA	NA	NA	NA	NA	NA	NA
SAMEA980175	NA	4	NA	New Zealand	Human	NA	NA	NA	2003	NA	NA	NA	NA	NA	NA	NA
SAMEA980159	NA	4	NA	New Zealand	Human	NA	NA	NA	2004	NA	NA	NA	NA	NA	NA	NA
SAMEA980177	NA	1Aa	NA	New Zealand	Human	NA	NA	NA	2005	NA	NA	NA	NA	NA	NA	NA
SAMEA980179	NA	4	NA	New Zealand	Human	NA	NA	NA	2006	NA	NA	NA	NA	NA	NA	NA
SAMEA980213	NA	4	NA	New Zealand	Human	NA	NA	NA	2007	NA	NA	NA	NA	NA	NA	NA
SAMEA980131	NA	4	NA	New Zealand	Human	NA	NA	NA	2008	NA	NA	NA	NA	NA	NA	NA
SAMEA980218	NA	2/3-9b	NA	New Zealand	Human	NA	NA	NA	2008	NA	NA	NA	NA	NA	NA	NA
SAMEA980214	NA	2/3-9b	NA	New Zealand	Human	NA	NA	NA	2008	NA	NA	NA	NA	NA	NA	NA
SAMEA980132	NA	1Aa	NA	New Zealand	Human	NA	NA	NA	2008	NA	NA	NA	NA	NA	NA	NA
SAMEA980204	NA	1Aa	NA	Germany	Human	NA	NA	NA	1993	NA	NA	NA	NA	NA	NA	NA
SAMEA980199	NA	2/3-9a	NA	Germany	Human	NA	NA	NA	1987	NA	NA	NA	NA	NA	NA	NA
SAMEA1486392	NA	5	NA	France	Hare	NA	NA	NA	NA	NA	NA	NA	NA	NA	NA	NA
SAMEA1486301	NA	2/3-5a	NA	Greece	Milk	NA	NA	NA	1988	NA	NA	NA	NA	NA	NA	NA
SAMEA1486366	NA	2/3-5a	NA	France	Human	NA	NA	NA	2007	NA	NA	NA	NA	NA	NA	NA
SAMEA1486440	NA	4	NA	France	Human	NA	NA	NA	2008	NA	NA	NA	NA	NA	NA	NA
SAMEA980187	NA	1B	NA	Germany	Human	NA	NA	NA	2001	NA	NA	NA	NA	NA	NA	NA
SAMEA1486425	NA	1B	NA	Belgium	Human	NA	NA	NA	NA	NA	NA	NA	205	198	96	95
SAMEA980205	NA	1B	NA	USA	NA	NA	NA	NA	NA	NA	NA	NA	NA	NA	NA	NA
SAMEA980183	NA	1Aa	NA	Germany	Human	NA	NA	NA	2007	NA	NA	NA	NA	NA	NA	NA
SAMEA980198	NA	1Aa	NA	Germany	Pig	NA	NA	NA	NA	NA	NA	NA	NA	NA	NA	NA
SAMEA1486359	NA	5	NA	United Kingdom	Hare	NA	NA	NA	NA	NA	NA	NA	NA	NA	NA	NA
SAMEA980171	NA	1Aa	NA	United Kingdom	Cattle	NA	NA	NA	2002	NA	NA	NA	NA	NA	NA	NA
SAMEA980182	NA	1Aa	NA	United Kingdom	Sheep	NA	NA	NA	2002	NA	NA	NA	NA	NA	NA	NA
SAMEA980195	NA	2/3-5a	NA	United Kingdom	Human	NA	NA	NA	2003	NA	NA	NA	NA	NA	NA	NA
SAMEA980152	NA	4	NA	United Kingdom	Human	NA	NA	NA	2003	NA	NA	NA	NA	NA	NA	NA
SAMEA980160	NA	2/3-5a	NA	United Kingdom	Human	NA	NA	NA	2003	NA	NA	NA	NA	NA	NA	NA
SAMEA980167	NA	1Aa	NA	United Kingdom	Human	NA	NA	NA	2003	NA	NA	NA	NA	NA	NA	NA
SAMEA980161	NA	2/3-9b	NA	United Kingdom	Human	NA	NA	NA	2003	NA	NA	NA	NA	NA	NA	NA
SAMEA980144	NA	1Aa	NA	United Kingdom	Sheep	NA	NA	NA	2002	NA	NA	NA	NA	NA	NA	NA
SAMEA980162	NA	2/3-9b	NA	United Kingdom	Sheep	NA	NA	NA	2002	NA	NA	NA	NA	NA	NA	NA
SAMEA980164	NA	1Aa	NA	United Kingdom	Cattle	NA	NA	NA	2002	NA	NA	NA	NA	NA	NA	NA
SAMEA980154	NA	1Aa	NA	United Kingdom	Human	NA	NA	NA	2003	NA	NA	NA	NA	NA	NA	NA
SAMEA980180	NA	2/3-5a	NA	United Kingdom	Cattle	NA	NA	NA	2002	NA	NA	NA	NA	NA	NA	NA
SAMEA980136	NA	4	NA	United Kingdom	Pig	NA	NA	NA	2002	NA	NA	NA	NA	NA	NA	NA
SAMEA980139	NA	2/3-5a	NA	United Kingdom	Pig	NA	NA	NA	2002	NA	NA	NA	NA	NA	NA	NA
SAMEA980145	NA	2/3-9b	NA	United Kingdom	Pig	NA	NA	NA	2002	NA	NA	NA	NA	NA	NA	NA
SAMEA980155	NA	1Aa	NA	United Kingdom	Pig	NA	NA	NA	2002	NA	NA	149	146	141	141	140
SAMEA980137	NA	1Aa	NA	United Kingdom	Pig	NA	NA	NA	2002	NA	NA	NA	NA	NA	NA	NA
SAMEA980151	NA	4	NA	United Kingdom	Pig	NA	NA	NA	2002	NA	NA	NA	NA	NA	NA	NA
SAMEA980185	NA	2/3-9b	NA	United Kingdom	Pig	NA	NA	NA	2002	NA	NA	NA	NA	NA	NA	NA
SAMEA980149	NA	NA	NA	United Kingdom	Pig	NA	NA	NA	2002	NA	NA	NA	NA	NA	NA	NA
SAMEA980181	NA	2/3-9b	NA	United Kingdom	Pig	NA	NA	NA	2002	NA	NA	150	147	142	142	141
SAMEA980184	NA	1Aa	NA	United Kingdom	Pig	NA	NA	NA	2002	NA	NA	151	148	143	143	142
SAMEA980172	NA	2/3-5a	NA	United Kingdom	Pig	NA	NA	NA	2002	NA	NA	NA	NA	NA	NA	NA
SAMEA980142	NA	1Aa	NA	United Kingdom	Pig	NA	NA	NA	2002	NA	NA	NA	NA	NA	NA	NA
SAMEA980153	NA	1Aa	NA	United Kingdom	Pig	NA	NA	NA	2002	NA	NA	NA	NA	NA	NA	NA
SAMEA980148	NA	2/3-5a	NA	United Kingdom	Pig	NA	NA	NA	2002	NA	NA	NA	NA	NA	NA	NA
SAMEA980141	NA	2/3-5a	NA	United Kingdom	Pig	NA	NA	NA	2002	NA	NA	NA	NA	NA	NA	NA
SAMEA980212	NA	2/3-9b	NA	United Kingdom	Pig	NA	NA	NA	2002	NA	NA	NA	NA	NA	NA	NA
SAMEA980210	NA	2/3-5a	NA	United Kingdom	Pig	NA	NA	NA	2002	NA	NA	152	149	144	144	143
SAMEA980165	NA	2/3-9b	NA	United Kingdom	Human	NA	NA	NA	2003	NA	NA	NA	NA	NA	NA	NA
SAMEA980197	NA	1Aa	NA	United Kingdom	Human	NA	NA	NA	2003	NA	NA	NA	NA	NA	NA	NA
SAMEA980158	NA	1Aa	NA	United Kingdom	Human	NA	NA	NA	2003	NA	NA	NA	NA	NA	NA	NA
SAMEA980169	NA	1Aa	NA	United Kingdom	Human	NA	NA	NA	2002	NA	NA	NA	NA	NA	NA	NA
SAMEA980157	NA	1Aa	NA	United Kingdom	Human	NA	NA	NA	2003	NA	NA	NA	NA	NA	NA	NA
SAMEA980174	NA	1Aa	NA	United Kingdom	Human	NA	NA	NA	2003	NA	NA	NA	NA	NA	NA	NA
SAMEA980163	NA	1Aa	NA	United Kingdom	Cattle	NA	NA	NA	2002	NA	NA	NA	NA	NA	NA	NA
SAMEA980140	NA	2/3-9b	NA	United Kingdom	Human	NA	NA	NA	2003	NA	NA	153	150	145	145	144
SAMEA980156	NA	1Aa	NA	United Kingdom	Human	NA	NA	NA	2003	NA	NA	NA	NA	NA	NA	NA
SAMEA980173	NA	1Aa	NA	United Kingdom	Pig	NA	NA	NA	2003	NA	NA	154	151	146	146	145
SAMEA980134	NA	1Aa	NA	New Zealand	Human	NA	NA	NA	2006	NA	NA	91	89	86	86	85
SAMEA980130	NA	1Aa	NA	New Zealand	Human	NA	NA	NA	2002	NA	NA	NA	NA	NA	NA	NA
SAMEA980178	NA	2/3-9b	NA	New Zealand	Human	NA	NA	NA	2008	NA	NA	NA	NA	NA	NA	NA
SAMEA980128	NA	2/3-9b	NA	New Zealand	Human	NA	NA	NA	2008	NA	NA	NA	NA	NA	NA	NA
SAMEA980190	NA	2/3-5a	NA	Germany	Human	NA	NA	NA	1989	NA	NA	NA	NA	NA	NA	NA
SAMEA980192	NA	2/3-9b	NA	Germany	NA	NA	NA	NA	1994	NA	NA	NA	NA	NA	NA	NA
SAMEA1486383	NA	4	NA	France	Human	NA	NA	NA	1982	NA	NA	NA	NA	197	195	190
SAMEA980150	NA	1Aa	NA	United Kingdom	Human	NA	NA	NA	2003	NA	NA	NA	NA	NA	NA	NA
SAMEA980193	NA	4	NA	NA	Human	NA	NA	NA	1987	NA	NA	NA	NA	NA	NA	NA
SAMEA1486420	NA	1B	NA	NA	Human	NA	NA	NA	NA	NA	NA	NA	NA	NA	NA	NA
SAMEA980191	NA	2/3-9a	NA	NA	Pig	NA	NA	NA	1978	NA	NA	NA	NA	NA	NA	NA
SAMEA980206	NA	4	NA	NA	Human	NA	NA	NA	1987	NA	NA	NA	NA	NA	NA	NA
SAMEA980170	NA	4	NA	NA	Pig	NA	NA	NA	1987	NA	NA	NA	NA	NA	NA	NA
SAMEA980201	NA	2/3-5a	NA	NA	Human	NA	NA	NA	1987	NA	NA	NA	NA	NA	NA	NA
SAMEA1486299	NA	1B	NA	NA	NA	NA	NA	NA	NA	NA	NA	NA	NA	NA	NA	NA
SAMEA980189	NA	2/3-9a	NA	NA	NA	NA	NA	NA	NA	NA	NA	NA	NA	NA	NA	NA
SAMEA980138	NA	5	NA	NA	NA	NA	NA	NA	1988	NA	NA	NA	NA	NA	NA	NA
SAMN05004669	NA	4	NA	Brazil	Human	NA	NA	NA	2005	NA	NA	NA	NA	NA	NA	NA
SAMN19671765	NA	4	NA	Brazil	Pig	NA	NA	NA	2016	NA	NA	NA	NA	NA	NA	NA
SAMN30737590	NA	1Aa	NA	South Africa	NA	NA	NA	NA	2021	NA	NA	299	284	272	265	258
SAMEA2272317	NA	1Aa	NA	NA	NA	NA	NA	NA	NA	NA	NA	NA	NA	NA	NA	NA
SAMEA2272185	NA	1Aa	NA	NA	NA	NA	NA	NA	NA	NA	NA	NA	NA	NA	NA	NA
SAMN02404397	NA	4	NA	Philippines	Pig	NA	NA	NA	NA	NA	NA	NA	NA	NA	NA	NA
SAMN02403951	NA	1B	NA	NA	Human	NA	NA	NA	1972	NA	NA	NA	NA	NA	NA	NA
SAMEA3138430	NA	4	NA	France	Human	NA	NA	NA	1982	NA	NA	NA	NA	197	195	190
SAMN02403949	NA	4	NA	NA	Dog	NA	NA	NA	NA	NA	NA	NA	NA	NA	NA	NA
SAMN02403950	NA	4	NA	NA	Calf	NA	NA	NA	NA	NA	NA	NA	NA	NA	NA	NA
SAMN02403947	NA	4	NA	Germany	Pig	NA	NA	NA	2003	NA	NA	NA	NA	NA	NA	NA
SAMN02403948	NA	4	NA	Germany	Pig	NA	NA	NA	2011	NA	NA	NA	NA	NA	NA	NA
SAMEA1486332	NA	2/3-5a	NA	France	Human	NA	NA	NA	1998	NA	NA	95	93	90	90	89
SAMEA1486389	NA	1Aa	NA	France	Cattle	NA	NA	NA	1998	NA	NA	NA	NA	NA	NA	NA
SAMEA1486377	NA	2/3-5a	NA	France	Human	NA	NA	NA	2007	NA	NA	97	95	92	92	91
SAMEA1486319	NA	2/3-9a	NA	Spain	Human	NA	NA	NA	1989	NA	NA	NA	NA	NA	NA	NA
SAMEA1486348	NA	1Aa	NA	Italy	Meat	NA	NA	NA	1998	NA	NA	NA	NA	NA	NA	NA
SAMEA1486340	NA	2/3-9a	NA	France	Human	NA	NA	NA	2000	NA	NA	96	94	91	91	90
SAMEA1486356	NA	1Aa	NA	France	Human	NA	NA	NA	2003	NA	NA	NA	NA	NA	NA	NA
SAMEA980207	NA	1B	NA	Germany	Human	NA	NA	NA	2004	NA	NA	100	98	95	95	94
SAMEA1486353	NA	2/3-9b	NA	United Kingdom	Pig	NA	NA	NA	1990	NA	NA	NA	NA	NA	194	189
SAMEA980216	NA	1Aa	NA	New Zealand	Bird	NA	NA	NA	2005	NA	NA	NA	NA	NA	NA	NA
SAMEA980168	NA	1Aa	NA	United Kingdom	Cattle	NA	NA	NA	2002	NA	NA	NA	NA	NA	NA	NA
SAMEA980194	NA	2/3-9b	NA	United Kingdom	Human	NA	NA	NA	2003	NA	NA	NA	NA	NA	NA	NA
SAMEA1486311	NA	1B	NA	NA	Human	NA	NA	NA	NA	NA	NA	NA	NA	NA	NA	NA
SAMEA980203	NA	2/3-9b	NA	NA	NA	NA	NA	NA	1993	NA	NA	NA	NA	NA	NA	NA
SAMD00046906	NA	1B	NA	NA	NA	NA	NA	NA	NA	NA	NA	NA	NA	NA	NA	NA
SAMN06187702	NA	1Ab	NA	Italy	Boar	NA	NA	NA	2014	NA	NA	102	100	97	97	96
SAMN06187705	NA	1Ab	NA	Italy	Boar	NA	NA	NA	2014	NA	NA	102	100	97	97	96
SAMN06187706	NA	1Aa	NA	Italy	Boar	NA	NA	NA	2014	NA	NA	NA	NA	NA	NA	NA
SAMN04875561	NA	1B	NA	USA	Monkey	NA	NA	NA	1970	NA	NA	NA	NA	NA	NA	NA
SAMN04875562	NA	1B	NA	USA	Human	NA	NA	NA	1934	NA	NA	92	90	87	87	86
SAMN04875563	NA	1B	NA	USA	Human	NA	NA	NA	1968	NA	NA	NA	NA	NA	NA	NA
SAMEA3935389	NA	4	NA	Sweden	Human	NA	NA	NA	1963	NA	NA	NA	NA	201	198	193
SAMEA3935390	NA	4	NA	Cote d'Ivoire	Pig	NA	NA	NA	2012	NA	NA	NA	NA	NA	NA	NA
SAMEA3935391	NA	4	NA	Cote d'Ivoire	Pig	NA	NA	NA	2013	NA	NA	216	209	203	200	195
SAMEA3935392	NA	4	NA	Cote d'Ivoire	Pig	NA	NA	NA	2013	NA	NA	216	209	203	200	195
SAMEA3935393	NA	4	NA	Cote d'Ivoire	Pig	NA	NA	NA	2013	NA	NA	216	209	203	200	195
SAMEA3935394	NA	4	NA	Cote d'Ivoire	Pig	NA	NA	NA	2013	NA	NA	NA	NA	203	200	195
SAMEA3935395	NA	4	NA	Cote d'Ivoire	Pig	NA	NA	NA	2013	NA	NA	NA	NA	NA	NA	NA
SAMEA3935396	NA	4	NA	Cote d'Ivoire	Pig	NA	NA	NA	2013	NA	NA	NA	NA	NA	NA	NA
SAMEA3935397	NA	4	NA	Cote d'Ivoire	Pig	NA	NA	NA	2013	NA	NA	93	91	88	88	87
SAMEA3935398	NA	4	NA	Cote d'Ivoire	Pig	NA	NA	NA	2013	NA	NA	94	92	89	89	88
SAMEA3935399	NA	4	NA	Cote d'Ivoire	Pig	NA	NA	NA	2013	NA	NA	NA	NA	NA	NA	NA
SAMEA3935400	NA	4	NA	Cote d'Ivoire	Pig	NA	NA	NA	2013	NA	NA	93	91	88	88	87
SAMEA3935401	NA	4	NA	Cote d'Ivoire	Pig	NA	NA	NA	2013	NA	NA	93	91	88	88	87
SAMEA3935402	NA	4	NA	Cote d'Ivoire	Human	NA	NA	NA	2013	NA	NA	NA	NA	NA	NA	NA
SAMEA3935403	NA	4	NA	Cote d'Ivoire	Human	NA	NA	NA	2013	NA	NA	NA	NA	NA	NA	NA
SAMN06173370	NA	1Aa	NA	NA	Wildlife	NA	NA	NA	NA	NA	NA	NA	NA	NA	NA	NA
SAMEA80452168	NA	NA	NA	Denmark	Chinchilla	NA	NA	NA	1960	NA	NA	NA	NA	NA	NA	NA
SAMEA3597595	NA	3-3a	NA	Denmark	Chinchilla	NA	NA	NA	1960	NA	NA	NA	NA	NA	NA	NA
SAMN07662821	NA	1B	NA	France	Human	NA	NA	NA	2017	NA	NA	NA	NA	NA	NA	NA
SAMEA2709014	NA	1B	NA	USA	Human	NA	NA	NA	NA	NA	NA	NA	205	198	96	95
SAMN14143997	NA	2/3-9a	NA	Poland	Human	NA	NA	NA	1995	NA	NA	NA	NA	NA	NA	225
SAMN14841709	NA	1Aa	NA	Georgia	Bat	NA	NA	NA	2018	NA	NA	98	96	93	93	92
SAMN14847070	NA	1Aa	NA	Georgia	Bat	NA	NA	NA	2018	NA	NA	98	96	93	93	92
SAMN14847057	NA	1Aa	NA	Georgia	Bat	NA	NA	NA	2018	NA	NA	98	96	93	93	92
SAMN17740595	NA	NA	NA	Sweden	Human	NA	NA	NA	2019	NA	NA	NA	NA	NA	NA	NA
SAMN15081927	NA	1Aa	NA	Finland	Mouse	NA	NA	NA	2005	NA	NA	NA	NA	NA	NA	NA
SAMN15081933	NA	1Aa	NA	Finland	Moose	NA	NA	NA	2013	NA	NA	NA	NA	NA	NA	NA
SAMN15081929	NA	1Aa	NA	Finland	Human	NA	NA	NA	1999	NA	NA	NA	NA	NA	NA	NA
SAMN15081930	NA	1Aa	NA	Finland	Sheep	NA	NA	NA	2013	NA	NA	NA	NA	NA	NA	NA
SAMN15081936	NA	1Aa	NA	Finland	Vole	NA	NA	NA	2002	NA	NA	NA	NA	NA	NA	NA
SAMN15081940	NA	1Aa	NA	Finland	Vole	NA	NA	NA	2005	NA	NA	99	97	94	94	93
SAMN15081934	NA	1Aa	NA	Finland	Deer	NA	NA	NA	2013	NA	NA	NA	NA	NA	NA	NA
SAMN15081935	NA	1Aa	NA	Finland	Deer	NA	NA	NA	2013	NA	NA	NA	NA	NA	NA	NA
SAMN15081931	NA	1Aa	NA	Finland	Deer	NA	NA	NA	2013	NA	NA	NA	NA	NA	NA	NA
SAMN15081925	NA	1Ab	NA	Finland	Lettuce	NA	NA	NA	2013	NA	NA	NA	NA	NA	NA	NA
SAMN15081932	NA	1Aa	NA	Finland	Duck	NA	NA	NA	2013	NA	NA	NA	NA	NA	NA	NA
SAMN18594622	NA	1Ab	NA	Georgia	Vole	NA	NA	NA	2018	NA	NA	88	86	83	83	82
SAMN18594620	NA	1Ab	NA	Georgia	Macedonian mouse	NA	NA	NA	2018	NA	NA	283	271	260	255	248
SAMN18594621	NA	1Ab	NA	Georgia	Steppe field mouse	NA	NA	NA	2018	NA	NA	283	271	260	255	248
SAMN18594617	NA	1Aa	NA	Georgia	Brown rat	NA	NA	NA	2018	NA	NA	98	96	93	93	92
SAMN18594619	NA	1Aa	NA	Georgia	NA	NA	NA	NA	2018	NA	NA	NA	NA	NA	NA	NA
SAMN18594618	NA	1Aa	NA	Georgia	Brown rat	NA	NA	NA	2018	NA	NA	NA	NA	NA	NA	NA
SAMN24115534	NA	2/3-5a	NA	Germany	Meat	NA	NA	NA	2014	NA	NA	NA	NA	NA	NA	NA
SAMN24115533	NA	2/3-5a	NA	Germany	Meat	NA	NA	NA	2016	NA	NA	NA	NA	NA	NA	NA
SAMN24115532	NA	1B	NA	Germany	Wildlife	NA	NA	NA	2016	NA	NA	NA	NA	NA	NA	NA
SAMN24115531	NA	2/3-5a	NA	Germany	Meat	NA	NA	NA	2017	NA	NA	NA	NA	NA	NA	NA
SAMN24115522	NA	2/3-5a	NA	Germany	Meat	NA	NA	NA	2017	NA	NA	NA	NA	NA	NA	NA
SAMN24115437	NA	2/3-5a	NA	Germany	Sheep	NA	NA	NA	2017	NA	NA	NA	NA	NA	NA	NA
SAMN24115429	NA	2/3-5a	NA	Germany	Meat	NA	NA	NA	2018	NA	NA	NA	NA	NA	NA	NA
SAMN24147898	NA	2/3-9b	NA	Germany	Meat	NA	NA	NA	2018	NA	NA	298	283	271	184	180
SAMN24115133	NA	2/3-5a	NA	Germany	Meat	NA	NA	NA	2021	NA	NA	NA	NA	NA	NA	NA
SAMN25013769	NA	2/3-9b	NA	Germany	Meat	NA	NA	NA	2017	NA	NA	298	283	271	184	180
SAMN19671755	NA	4	NA	Brazil	Pig	NA	NA	NA	2015	NA	NA	286	274	262	257	250
SAMN19671756	NA	4	NA	Brazil	Pig	NA	NA	NA	2015	NA	NA	286	274	262	257	250
SAMN19671757	NA	4	NA	Brazil	Pig	NA	NA	NA	2015	NA	NA	286	274	262	257	250
SAMN19671758	NA	4	NA	Brazil	Pig	NA	NA	NA	2015	NA	NA	286	274	262	257	250
SAMN19671759	NA	4	NA	Brazil	Pig	NA	NA	NA	2015	NA	NA	286	274	262	257	250
SAMN19671760	NA	4	NA	Brazil	Pig	NA	NA	NA	2015	NA	NA	286	274	262	257	250
SAMN19671761	NA	4	NA	Brazil	Pig	NA	NA	NA	2016	NA	NA	287	275	263	258	251
SAMN19671762	NA	4	NA	Brazil	Pig	NA	NA	NA	2016	NA	NA	287	275	263	258	251
SAMN19671763	NA	4	NA	Brazil	Pig	NA	NA	NA	2016	NA	NA	NA	NA	NA	NA	251
SAMN19671764	NA	4	NA	Brazil	Pig	NA	NA	NA	2016	NA	NA	NA	NA	NA	258	251
SAMN20061779	NA	4	NA	Brazil	Human	NA	NA	NA	2008	NA	NA	NA	NA	NA	NA	NA
SAMN20061780	NA	4	NA	Brazil	Human	NA	NA	NA	2009	NA	NA	NA	NA	NA	NA	NA
SAMN20061781	NA	4	NA	Brazil	Human	NA	NA	NA	2011	NA	NA	NA	NA	NA	NA	NA
SAMN19671766	NA	1Aa	NA	Brazil	Pig	NA	NA	NA	2017	NA	NA	NA	NA	NA	NA	NA
SAMN19671767	NA	4	NA	Brazil	Pig	NA	NA	NA	2017	NA	NA	290	278	266	261	254
SAMN19671768	NA	4	NA	Brazil	Pig	NA	NA	NA	2017	NA	NA	293	281	269	263	256
SAMN19671769	NA	4	NA	Brazil	Pig	NA	NA	NA	2017	NA	NA	293	281	269	263	256
SAMN19671770	NA	4	NA	Brazil	Pig	NA	NA	NA	2017	NA	NA	294	278	266	261	254
SAMN19671771	NA	4	NA	Brazil	Pig	NA	NA	NA	2017	NA	NA	294	278	266	261	254
SAMN19671772	NA	4	NA	Brazil	Pig	NA	NA	NA	2017	NA	NA	294	278	266	261	254
SAMN19671773	NA	4	NA	Brazil	Pig	NA	NA	NA	2017	NA	NA	294	278	266	261	254
SAMN19671774	NA	4	NA	Brazil	Pig	NA	NA	NA	2017	NA	NA	290	278	266	261	254
SAMN19671775	NA	4	NA	Brazil	Pig	NA	NA	NA	2017	NA	NA	290	278	266	261	254
SAMN19671776	NA	4	NA	Brazil	Pig	NA	NA	NA	2017	NA	NA	290	278	266	261	254
SAMN19671777	NA	4	NA	Brazil	Pig	NA	NA	NA	2017	NA	NA	290	278	266	261	254
SAMEA13256563	NA	1Aa	NA	Germany	NA	NA	NA	NA	2019	NA	NA	NA	NA	NA	NA	NA
SAMN28016878	NA	3-3d	NA	Japan	Human	NA	NA	NA	2021	NA	NA	NA	NA	NA	NA	NA
SAMN29637717	NA	3-3d	NA	South Korea	Environmental	NA	NA	NA	2021	NA	NA	NA	NA	NA	NA	NA
SAMN31031732	NA	1Aa	NA	NA	NA	NA	NA	NA	NA	NA	NA	NA	NA	NA	NA	NA
SAMEA5778701	NA	1Aa	NA	NA	NA	NA	NA	NA	NA	NA	NA	NA	NA	NA	NA	NA
SAMEA5778711	NA	1Ab	NA	NA	NA	NA	NA	NA	NA	NA	NA	NA	NA	NA	NA	NA
SAMEA5778712	NA	1Ab	NA	NA	NA	NA	NA	NA	NA	NA	NA	NA	NA	NA	NA	NA
SAMEA5778713	NA	1Aa	NA	NA	NA	NA	NA	NA	NA	NA	NA	NA	NA	NA	NA	NA
SAMEA5778714	NA	1Aa	NA	NA	NA	NA	NA	NA	NA	NA	NA	NA	NA	NA	NA	NA
SAMEA5778715	NA	1Aa	NA	NA	NA	NA	NA	NA	NA	NA	NA	NA	NA	NA	NA	NA
SAMEA5778717	NA	1Ab	NA	NA	NA	NA	NA	NA	NA	NA	NA	NA	NA	NA	NA	NA
SAMEA5778722	NA	2/3-9b	NA	NA	NA	NA	NA	NA	NA	NA	NA	NA	NA	NA	NA	NA
SAMEA5778719	NA	4	NA	NA	NA	NA	NA	NA	NA	NA	NA	NA	NA	NA	NA	NA
SAMEA5778718	NA	1Ab	NA	NA	NA	NA	NA	NA	NA	NA	NA	NA	NA	NA	NA	NA
SAMEA5778720	NA	4	NA	NA	NA	NA	NA	NA	NA	NA	NA	NA	NA	NA	NA	NA
SAMEA5778721	NA	3-3d	NA	NA	NA	NA	NA	NA	NA	NA	NA	NA	NA	NA	NA	NA
SAMEA5778723	NA	2/3-9b	NA	NA	NA	NA	NA	NA	NA	NA	NA	NA	NA	NA	NA	NA
SAMEA5778724	NA	2/3-9b	NA	NA	NA	NA	NA	NA	NA	NA	NA	NA	NA	NA	NA	NA
SAMEA5778725	NA	2/3-9b	NA	NA	NA	NA	NA	NA	NA	NA	NA	NA	NA	NA	NA	NA
SAMEA5778726	NA	2/3-5a	NA	NA	NA	NA	NA	NA	NA	NA	NA	NA	NA	NA	NA	NA
SAMEA5778727	NA	2/3-5b	NA	NA	NA	NA	NA	NA	NA	NA	NA	NA	NA	NA	NA	NA
SAMEA5778728	NA	2/3-5a	NA	NA	NA	NA	NA	NA	NA	NA	NA	NA	NA	NA	NA	NA
SAMEA5778729	NA	2/3-5a	NA	NA	NA	NA	NA	NA	NA	NA	NA	NA	NA	NA	NA	NA
SAMEA5778730	NA	3-3d	NA	NA	NA	NA	NA	NA	NA	NA	NA	NA	NA	NA	NA	NA
SAMEA5778737	NA	3-3a	NA	NA	NA	NA	NA	NA	NA	NA	NA	NA	NA	NA	NA	NA
SAMEA5778731	NA	3-3b	NA	NA	NA	NA	NA	NA	NA	NA	NA	NA	NA	NA	NA	NA
SAMEA5778732	NA	3-3c	NA	NA	NA	NA	NA	NA	NA	NA	NA	NA	NA	NA	NA	NA
SAMEA5778733	NA	3-3d	NA	NA	NA	NA	NA	NA	NA	NA	NA	NA	NA	NA	NA	NA
SAMEA5778734	NA	3-3b	NA	NA	NA	NA	NA	NA	NA	NA	NA	NA	NA	NA	NA	NA
SAMEA5778735	NA	3-3b	NA	NA	NA	NA	NA	NA	NA	NA	NA	NA	NA	NA	NA	NA
SAMEA5778736	NA	4	NA	NA	NA	NA	NA	NA	NA	NA	NA	NA	NA	NA	NA	NA
SAMEA5778740	NA	3-3a	NA	NA	NA	NA	NA	NA	NA	NA	NA	NA	NA	NA	NA	NA
SAMEA5778743	NA	3-3c	NA	NA	NA	NA	NA	NA	NA	NA	NA	NA	NA	NA	NA	NA
SAMEA5778744	NA	3-3b	NA	NA	NA	NA	NA	NA	NA	NA	NA	NA	NA	NA	NA	NA
SAMEA5778745	NA	3-3d	NA	NA	NA	NA	NA	NA	NA	NA	NA	NA	NA	NA	NA	NA
SAMEA5778746	NA	3-3d	NA	NA	NA	NA	NA	NA	NA	NA	NA	NA	NA	NA	NA	NA
SAMEA5778747	NA	3-3b	NA	NA	NA	NA	NA	NA	NA	NA	NA	NA	NA	NA	NA	NA
SAMEA5778748	NA	3-3c	NA	NA	NA	NA	NA	NA	NA	NA	NA	NA	NA	NA	NA	NA
SAMEA5778749	NA	5	NA	NA	NA	NA	NA	NA	NA	NA	NA	NA	NA	NA	NA	NA
SAMEA5778750	NA	5	NA	NA	NA	NA	NA	NA	NA	NA	NA	NA	NA	NA	NA	NA
SAMEA5778751	NA	5	NA	NA	NA	NA	NA	NA	NA	NA	NA	NA	NA	NA	NA	NA
SAMEA5778753	NA	1Aa	NA	NA	NA	NA	NA	NA	NA	NA	NA	NA	NA	NA	NA	NA
SAMEA5778692	NA	1Aa	NA	NA	NA	NA	NA	NA	NA	NA	NA	NA	NA	NA	NA	NA
SAMEA5778700	NA	1Aa	NA	NA	NA	NA	NA	NA	NA	NA	NA	NA	NA	NA	NA	NA
SAMEA5778761	NA	1Aa	NA	NA	NA	NA	NA	NA	NA	NA	NA	NA	NA	NA	NA	NA
SAMEA5778763	NA	1Ab	NA	NA	NA	NA	NA	NA	NA	NA	NA	NA	NA	NA	NA	NA
SAMEA5778766	NA	1Aa	NA	NA	NA	NA	NA	NA	NA	NA	NA	NA	NA	NA	NA	NA
SAMEA5778771	NA	1Aa	NA	NA	NA	NA	NA	NA	NA	NA	NA	NA	NA	NA	NA	NA
SAMEA5778777	NA	1Ab	NA	NA	NA	NA	NA	NA	NA	NA	NA	NA	NA	NA	NA	NA
SAMEA5778783	NA	1Aa	NA	NA	NA	NA	NA	NA	NA	NA	NA	NA	NA	NA	NA	NA
SAMEA5778788	NA	1Aa	NA	NA	NA	NA	NA	NA	NA	NA	NA	NA	NA	NA	NA	NA
SAMEA5778794	NA	1Aa	NA	NA	NA	NA	NA	NA	NA	NA	NA	NA	NA	NA	NA	NA
SAMEA5778802	NA	3-3c	NA	NA	NA	NA	NA	NA	NA	NA	NA	NA	NA	NA	NA	NA
SAMEA5778795	NA	1Ab	NA	NA	NA	NA	NA	NA	NA	NA	NA	NA	NA	NA	NA	NA
SAMEA5778815	NA	1Ab	NA	NA	NA	NA	NA	NA	NA	NA	NA	NA	NA	NA	NA	NA
SAMEA5778816	NA	1Aa	NA	NA	NA	NA	NA	NA	NA	NA	NA	NA	NA	NA	NA	NA
SAMEA5778817	NA	1Aa	NA	NA	NA	NA	NA	NA	NA	NA	NA	NA	NA	NA	NA	NA
SAMEA5778820	NA	1Aa	NA	NA	NA	NA	NA	NA	NA	NA	NA	NA	NA	NA	NA	NA
SAMEA5778841	NA	1Aa	NA	NA	NA	NA	NA	NA	NA	NA	NA	NA	NA	NA	NA	NA
SAMEA5778845	NA	1Ab	NA	NA	NA	NA	NA	NA	NA	NA	NA	NA	NA	NA	NA	NA
SAMEA5778861	NA	2/3-5a	NA	NA	NA	NA	NA	NA	NA	NA	NA	NA	NA	NA	NA	NA
SAMEA5778851	NA	1Aa	NA	NA	NA	NA	NA	NA	NA	NA	NA	NA	NA	NA	NA	NA
SAMEA5778865	NA	1B	NA	NA	NA	NA	NA	NA	NA	NA	NA	NA	NA	NA	NA	NA
SAMEA5778867	NA	1B	NA	NA	NA	NA	NA	NA	NA	NA	NA	NA	NA	NA	NA	NA
SAMEA5778877	NA	1Aa	NA	NA	NA	NA	NA	NA	NA	NA	NA	NA	NA	NA	NA	NA
SAMEA5778752	NA	1B	NA	NA	NA	NA	NA	NA	NA	NA	NA	NA	NA	NA	NA	NA
SAMEA5778738	NA	3-3a	NA	NA	NA	NA	NA	NA	NA	NA	NA	NA	NA	NA	NA	NA
SAMEA5778739	NA	3-3a	NA	NA	NA	NA	NA	NA	NA	NA	NA	NA	NA	NA	NA	NA
SAMEA5778742	NA	3-3b	NA	NA	NA	NA	NA	NA	NA	NA	NA	NA	NA	NA	NA	NA
SAMEA5778741	NA	3-3b	NA	NA	NA	NA	NA	NA	NA	NA	NA	NA	NA	NA	NA	NA
SAMN31031743	NA	2/3-9a	NA	NA	NA	NA	NA	NA	NA	NA	NA	NA	NA	NA	230	225
