# Supplementary material for: Development and implementation of a core genome multilocus sequence typing scheme for Yersinia enterocolitica: a tool for surveillance and outbreak detection
Source: J Clin Microbiol. 2024 Jul 11;62(8):e00040-24. doi: 10.1128/jcm.00040-24 (PMC11325262; doi:10.1128/jcm.00040-24)
Supplement: Table S2 — Characteristics of seed genomes used in the development of cgMLST scheme. [file jcm.00040-24-s0003.csv]

BioSample	Biotype	Assembly_Genbank_Id	Assembly_RefSeq_Id	Genbank_RefSeq_equal	Status	Coverage	N50	N_Contigs	cgMLSTv1	cgMLSTQC	cgMLSTbiotypes
SAMEA4532339	1Aa	GCA_000968115.1	GCF_000968115.1	identical	Complete Genome		4940199	1	Yes	Yes	Yes
SAMN03010445	1B	GCA_000834195.1	GCF_000834195.1	identical	Complete Genome	388	4548749	2	Yes	Yes	Yes
SAMN03434891	1Aa	GCA_000987925.1	GCF_000987925.1	identical	Complete Genome	13.3	4735535	2	Yes	Yes	Yes
SAMN03490473	2/3-9a	GCA_001305635.1	GCF_001305635.1	identical	Complete Genome	190	4581645	2	Yes	Yes	Yes
SAMN05440467	5	GCA_001708635.1	GCF_001708635.1	identical	Complete Genome	280	4668139	3	Yes	Yes	Yes
SAMN05413581	5	GCA_001708575.1	GCF_001708575.1	identical	Complete Genome	203	4685321	3	Yes	Yes	Yes
SAMEA2742608	4	GCA_900635745.1	GCF_900635745.1	identical	Complete Genome	100	4548019	1	Yes	Yes	Yes
SAMEA3936789	4	GCA_900637005.1	GCF_900637005.1	identical	Complete Genome	100	4560086	1	Yes	Yes	Yes
SAMEA2742606	1B	GCA_901472495.1	GCF_901472495.1	identical	Complete Genome	100	4558409	1	Yes	Yes	Yes
SAMN16357259	2/3-9b	GCA_016727905.1	GCF_016727905.1	identical	Complete Genome	853.76	4593248	1	Yes	Yes	Yes
SAMN07276954	1Aa	GCA_025340225.1			Complete Genome	222	4681496	1	Yes	Yes	Yes
SAMN07276970	1Aa	GCA_025340245.1	GCF_025340245.1	identical	Complete Genome	222	4713469	1	Yes	Yes	Yes
SAMN30737587	1Aa	GCA_025758555.1	GCF_025758555.1	identical	Chromosome	143	117004	74	Yes	Yes	Yes
SAMN30737597	1Aa	GCA_025758455.1	GCF_025758455.1	identical	Chromosome	249	211929	34	Yes	Yes	Yes
SAMN30737594	1Aa	GCA_025758535.1	GCF_025758535.1	identical	Chromosome	70	484533	24	Yes	Yes	Yes
SAMN02603637	2/3-9a	GCA_000192105.1	GCF_000192105.1	identical	Complete Genome		4552107	2	No	Yes	Yes
SAMEA5778744	3-3b	GCA_902168915.1			Scaffold	86	50374	196	No	Yes	Yes
SAMEA5778724	2/3-9b	GCA_902169025.1			Scaffold	72	56216	209	No	Yes	Yes
SAMN24115531	2/3-5a	GCA_021311615.1	GCF_021311615.1	identical	Contig	50	96966	140	No	Yes	Yes
SAMN29637717	3−3d	GCA_024495855.1	GCF_024495855.1	identical	Contig	363.484	71023	123	No	Yes	Yes
SAMEA5778751	5	GCA_902168675.1			Contig	314	71933	158	No	Yes	Yes
SAMEA5778712	1Ab	GCA_902176205.1			Contig	83	45374	191	No	Yes	Yes
SAMEA5778845	1Ab	GCA_902169925.1			Contig	76	88827	158	No	Yes	Yes
SAMN07662821	1B	GCA_003687435.1	GCF_003687435.1	identical	Contig	89	63169	143	No	Yes	Yes
SAMN16357251	4	GCA_016727765.1	GCF_016727765.1	identical	Complete Genome	892.52	4541280	1	No	Yes	Yes
SAMN30737596	1Aa	GCA_025758635.1	GCF_025758635.1	identical	Chromosome	173	211928	32	No	Yes	Yes
SAMEA5778727	2/3−5b	GCA_902168775.1			Contig	78	41085	265	No	No	Yes
SAMEA5778802	3-3c	GCA_902169575.1			Contig	222	119750	78	No	No	Yes
SAMEA5778739	3-3a	GCA_902168865.1			Contig	87	27549	359	No	No	Yes
